# Supplementary material for: Dissecting structural and nucleotide genome-wide variation in inbred Iberian pigs
Source: BMC Genomics. 2013 Mar 5;14:148. doi: 10.1186/1471-2164-14-148 (PMC3601988; doi:10.1186/1471-2164-14-148)
Supplement: Additional file 3 — Genes within multicopy regions and extreme selection tests’ windows. MCR genes: genes within multicopy regions; Lowest theta shared autosomes: genes within extreme low θ in autosomes and X pseudoautosomal region (PAR) common in the individual and the pool; Lowest theta shared non-pseudoautosomal region (NPAR): genes within extreme low θ in X NPAR region common in the individual and the pool; Largest theta pool: genes within extreme high θ regions in the pool; Largest theta individual: genes within extreme high θ regions in the individual; Lowest combined test: genes with lowest values of the combined Tajima’s D- Fay&Wu’s H and θ test; ΗΚΑ excess of differentiation autosomes+PAR: genes within HKA excess of differentiation in autosomes and X PAR region; ΗΚΑ vexcess of polymorphism autosomes+PAR: genes within HKA excess of polymorphism in autosomes and X PAR region; ΗΚΑ excess of polymorphism NPAR: genes within HKA excess of polymorphism in X NPAR region. [file 1471-2164-14-148-S3.zip]

Archive with 1 entries (1 files):
- Additional File 4.xls
