# Supplementary material for: Dissecting structural and nucleotide genome-wide variation in inbred Iberian pigs
Source: BMC Genomics. 2013 Mar 5;14:148. doi: 10.1186/1471-2164-14-148 (PMC3601988; doi:10.1186/1471-2164-14-148)
Supplement: Additional file 3 — Genes within multicopy regions and extreme selection tests’ windows. MCR genes: genes within multicopy regions; Lowest theta shared autosomes: genes within extreme low θ in autosomes and X pseudoautosomal region (PAR) common in the individual and the pool; Lowest theta shared non-pseudoautosomal region (NPAR): genes within extreme low θ in X NPAR region common in the individual and the pool; Largest theta pool: genes within extreme high θ regions in the pool; Largest theta individual: genes within extreme high θ regions in the individual; Lowest combined test: genes with lowest values of the combined Tajima’s D- Fay&Wu’s H and θ test; ΗΚΑ excess of differentiation autosomes+PAR: genes within HKA excess of differentiation in autosomes and X PAR region; ΗΚΑ vexcess of polymorphism autosomes+PAR: genes within HKA excess of polymorphism in autosomes and X PAR region; ΗΚΑ excess of polymorphism NPAR: genes within HKA excess of polymorphism in X NPAR region. [file 1471-2164-14-148-S3.zip › Additional File 4.xls]

## Sheet: MCR genes
Ensembl Gene ID S.scrofa	Associated Gene Name S. scrofa	Chromosome Name	Gene Start (bp)	Gene End (bp)	Ensembl Gene ID H. sapiens	Associated Gene Name H. sapiens	Description
ENSSSCG00000004098		1	18199792	18201279	ENSG00000164520	RAET1E	retinoic acid early transcript 1E [Source:HGNC Symbol;Acc:16793]
ENSSSCG00000004489	EEF1A	1	103474791	103477893	ENSG00000156508	EEF1A1	eukaryotic translation elongation factor 1 alpha 1 [Source:HGNC Symbol;Acc:3189]
ENSSSCG00000004682	B2M	1	141532505	141538781	ENSG00000166710	B2M	beta-2-microglobulin [Source:HGNC Symbol;Acc:914]
ENSSSCG00000004914		1	179500852	179501784	ENSG00000169484	OR4K14	olfactory receptor, family 4, subfamily K, member 14 [Source:HGNC Symbol;Acc:15352]
ENSSSCG00000026777	IFN-OMEGA-3	1	224533822	224534394	ENSG00000177047	IFNW1	interferon, omega 1 [Source:HGNC Symbol;Acc:5448]
ENSSSCG00000023524	IFN-ALPHA-10	1	224549629	224550174	ENSG00000197919	IFNA1	interferon, alpha 1 [Source:HGNC Symbol;Acc:5417]
ENSSSCG00000023524	IFN-ALPHA-10	1	224549629	224550174	ENSG00000186803	IFNA10	interferon, alpha 10 [Source:HGNC Symbol;Acc:5418]
ENSSSCG00000023524	IFN-ALPHA-10	1	224549629	224550174	ENSG00000233816	IFNA13	interferon, alpha 13 [Source:HGNC Symbol;Acc:5419]
ENSSSCG00000023524	IFN-ALPHA-10	1	224549629	224550174	ENSG00000228083	IFNA14	interferon, alpha 14 [Source:HGNC Symbol;Acc:5420]
ENSSSCG00000023524	IFN-ALPHA-10	1	224549629	224550174	ENSG00000147885	IFNA16	interferon, alpha 16 [Source:HGNC Symbol;Acc:5421]
ENSSSCG00000023524	IFN-ALPHA-10	1	224549629	224550174	ENSG00000234829	IFNA17	interferon, alpha 17 [Source:HGNC Symbol;Acc:5422]
ENSSSCG00000023524	IFN-ALPHA-10	1	224549629	224550174	ENSG00000188379	IFNA2	interferon, alpha 2 [Source:HGNC Symbol;Acc:5423]
ENSSSCG00000023524	IFN-ALPHA-10	1	224549629	224550174	ENSG00000137080	IFNA21	interferon, alpha 21 [Source:HGNC Symbol;Acc:5424]
ENSSSCG00000023524	IFN-ALPHA-10	1	224549629	224550174	ENSG00000236637	IFNA4	interferon, alpha 4 [Source:HGNC Symbol;Acc:5425]
ENSSSCG00000023524	IFN-ALPHA-10	1	224549629	224550174	ENSG00000147873	IFNA5	interferon, alpha 5 [Source:HGNC Symbol;Acc:5426]
ENSSSCG00000023524	IFN-ALPHA-10	1	224549629	224550174	ENSG00000120235	IFNA6	interferon, alpha 6 [Source:HGNC Symbol;Acc:5427]
ENSSSCG00000023524	IFN-ALPHA-10	1	224549629	224550174	ENSG00000214042	IFNA7	interferon, alpha 7 [Source:HGNC Symbol;Acc:5428]
ENSSSCG00000023524	IFN-ALPHA-10	1	224549629	224550174	ENSG00000120242	IFNA8	interferon, alpha 8 [Source:HGNC Symbol;Acc:5429]
ENSSSCG00000028392	IFN-OMEGA-4	1	224569117	224569689	ENSG00000177047	IFNW1	interferon, omega 1 [Source:HGNC Symbol;Acc:5448]
ENSSSCG00000027162		1	224730487	224801189	ENSG00000177047	IFNW1	interferon, omega 1 [Source:HGNC Symbol;Acc:5448]
ENSSSCG00000028296	IFN-ALPHA-10	1	224816424	224816969	ENSG00000197919	IFNA1	interferon, alpha 1 [Source:HGNC Symbol;Acc:5417]
ENSSSCG00000028296	IFN-ALPHA-10	1	224816424	224816969	ENSG00000186803	IFNA10	interferon, alpha 10 [Source:HGNC Symbol;Acc:5418]
ENSSSCG00000028296	IFN-ALPHA-10	1	224816424	224816969	ENSG00000233816	IFNA13	interferon, alpha 13 [Source:HGNC Symbol;Acc:5419]
ENSSSCG00000028296	IFN-ALPHA-10	1	224816424	224816969	ENSG00000228083	IFNA14	interferon, alpha 14 [Source:HGNC Symbol;Acc:5420]
ENSSSCG00000028296	IFN-ALPHA-10	1	224816424	224816969	ENSG00000147885	IFNA16	interferon, alpha 16 [Source:HGNC Symbol;Acc:5421]
ENSSSCG00000028296	IFN-ALPHA-10	1	224816424	224816969	ENSG00000234829	IFNA17	interferon, alpha 17 [Source:HGNC Symbol;Acc:5422]
ENSSSCG00000028296	IFN-ALPHA-10	1	224816424	224816969	ENSG00000188379	IFNA2	interferon, alpha 2 [Source:HGNC Symbol;Acc:5423]
ENSSSCG00000028296	IFN-ALPHA-10	1	224816424	224816969	ENSG00000137080	IFNA21	interferon, alpha 21 [Source:HGNC Symbol;Acc:5424]
ENSSSCG00000028296	IFN-ALPHA-10	1	224816424	224816969	ENSG00000236637	IFNA4	interferon, alpha 4 [Source:HGNC Symbol;Acc:5425]
ENSSSCG00000028296	IFN-ALPHA-10	1	224816424	224816969	ENSG00000147873	IFNA5	interferon, alpha 5 [Source:HGNC Symbol;Acc:5426]
ENSSSCG00000028296	IFN-ALPHA-10	1	224816424	224816969	ENSG00000120235	IFNA6	interferon, alpha 6 [Source:HGNC Symbol;Acc:5427]
ENSSSCG00000028296	IFN-ALPHA-10	1	224816424	224816969	ENSG00000214042	IFNA7	interferon, alpha 7 [Source:HGNC Symbol;Acc:5428]
ENSSSCG00000028296	IFN-ALPHA-10	1	224816424	224816969	ENSG00000120242	IFNA8	interferon, alpha 8 [Source:HGNC Symbol;Acc:5429]
ENSSSCG00000026838	IFN-ALPHA-8	1	224912405	224913232	ENSG00000197919	IFNA1	interferon, alpha 1 [Source:HGNC Symbol;Acc:5417]
ENSSSCG00000026838	IFN-ALPHA-8	1	224912405	224913232	ENSG00000186803	IFNA10	interferon, alpha 10 [Source:HGNC Symbol;Acc:5418]
ENSSSCG00000026838	IFN-ALPHA-8	1	224912405	224913232	ENSG00000233816	IFNA13	interferon, alpha 13 [Source:HGNC Symbol;Acc:5419]
ENSSSCG00000026838	IFN-ALPHA-8	1	224912405	224913232	ENSG00000228083	IFNA14	interferon, alpha 14 [Source:HGNC Symbol;Acc:5420]
ENSSSCG00000026838	IFN-ALPHA-8	1	224912405	224913232	ENSG00000147885	IFNA16	interferon, alpha 16 [Source:HGNC Symbol;Acc:5421]
ENSSSCG00000026838	IFN-ALPHA-8	1	224912405	224913232	ENSG00000234829	IFNA17	interferon, alpha 17 [Source:HGNC Symbol;Acc:5422]
ENSSSCG00000026838	IFN-ALPHA-8	1	224912405	224913232	ENSG00000188379	IFNA2	interferon, alpha 2 [Source:HGNC Symbol;Acc:5423]
ENSSSCG00000026838	IFN-ALPHA-8	1	224912405	224913232	ENSG00000137080	IFNA21	interferon, alpha 21 [Source:HGNC Symbol;Acc:5424]
ENSSSCG00000026838	IFN-ALPHA-8	1	224912405	224913232	ENSG00000236637	IFNA4	interferon, alpha 4 [Source:HGNC Symbol;Acc:5425]
ENSSSCG00000026838	IFN-ALPHA-8	1	224912405	224913232	ENSG00000147873	IFNA5	interferon, alpha 5 [Source:HGNC Symbol;Acc:5426]
ENSSSCG00000026838	IFN-ALPHA-8	1	224912405	224913232	ENSG00000120235	IFNA6	interferon, alpha 6 [Source:HGNC Symbol;Acc:5427]
ENSSSCG00000026838	IFN-ALPHA-8	1	224912405	224913232	ENSG00000214042	IFNA7	interferon, alpha 7 [Source:HGNC Symbol;Acc:5428]
ENSSSCG00000026838	IFN-ALPHA-8	1	224912405	224913232	ENSG00000120242	IFNA8	interferon, alpha 8 [Source:HGNC Symbol;Acc:5429]
ENSSSCG00000021011	IFN-ALPHA-11	1	225073670	225074215	ENSG00000197919	IFNA1	interferon, alpha 1 [Source:HGNC Symbol;Acc:5417]
ENSSSCG00000021011	IFN-ALPHA-11	1	225073670	225074215	ENSG00000186803	IFNA10	interferon, alpha 10 [Source:HGNC Symbol;Acc:5418]
ENSSSCG00000021011	IFN-ALPHA-11	1	225073670	225074215	ENSG00000233816	IFNA13	interferon, alpha 13 [Source:HGNC Symbol;Acc:5419]
ENSSSCG00000021011	IFN-ALPHA-11	1	225073670	225074215	ENSG00000228083	IFNA14	interferon, alpha 14 [Source:HGNC Symbol;Acc:5420]
ENSSSCG00000021011	IFN-ALPHA-11	1	225073670	225074215	ENSG00000147885	IFNA16	interferon, alpha 16 [Source:HGNC Symbol;Acc:5421]
ENSSSCG00000021011	IFN-ALPHA-11	1	225073670	225074215	ENSG00000234829	IFNA17	interferon, alpha 17 [Source:HGNC Symbol;Acc:5422]
ENSSSCG00000021011	IFN-ALPHA-11	1	225073670	225074215	ENSG00000188379	IFNA2	interferon, alpha 2 [Source:HGNC Symbol;Acc:5423]
ENSSSCG00000021011	IFN-ALPHA-11	1	225073670	225074215	ENSG00000137080	IFNA21	interferon, alpha 21 [Source:HGNC Symbol;Acc:5424]
ENSSSCG00000021011	IFN-ALPHA-11	1	225073670	225074215	ENSG00000236637	IFNA4	interferon, alpha 4 [Source:HGNC Symbol;Acc:5425]
ENSSSCG00000021011	IFN-ALPHA-11	1	225073670	225074215	ENSG00000147873	IFNA5	interferon, alpha 5 [Source:HGNC Symbol;Acc:5426]
ENSSSCG00000021011	IFN-ALPHA-11	1	225073670	225074215	ENSG00000120235	IFNA6	interferon, alpha 6 [Source:HGNC Symbol;Acc:5427]
ENSSSCG00000021011	IFN-ALPHA-11	1	225073670	225074215	ENSG00000214042	IFNA7	interferon, alpha 7 [Source:HGNC Symbol;Acc:5428]
ENSSSCG00000021011	IFN-ALPHA-11	1	225073670	225074215	ENSG00000120242	IFNA8	interferon, alpha 8 [Source:HGNC Symbol;Acc:5429]
ENSSSCG00000027736		1	225090349	225139200	ENSG00000177047	IFNW1	interferon, omega 1 [Source:HGNC Symbol;Acc:5448]
ENSSSCG00000030452	IFN-ALPHA-14	1	225313077	225369246	ENSG00000197919	IFNA1	interferon, alpha 1 [Source:HGNC Symbol;Acc:5417]
ENSSSCG00000030452	IFN-ALPHA-14	1	225313077	225369246	ENSG00000186803	IFNA10	interferon, alpha 10 [Source:HGNC Symbol;Acc:5418]
ENSSSCG00000030452	IFN-ALPHA-14	1	225313077	225369246	ENSG00000233816	IFNA13	interferon, alpha 13 [Source:HGNC Symbol;Acc:5419]
ENSSSCG00000030452	IFN-ALPHA-14	1	225313077	225369246	ENSG00000228083	IFNA14	interferon, alpha 14 [Source:HGNC Symbol;Acc:5420]
ENSSSCG00000030452	IFN-ALPHA-14	1	225313077	225369246	ENSG00000147885	IFNA16	interferon, alpha 16 [Source:HGNC Symbol;Acc:5421]
ENSSSCG00000030452	IFN-ALPHA-14	1	225313077	225369246	ENSG00000234829	IFNA17	interferon, alpha 17 [Source:HGNC Symbol;Acc:5422]
ENSSSCG00000030452	IFN-ALPHA-14	1	225313077	225369246	ENSG00000188379	IFNA2	interferon, alpha 2 [Source:HGNC Symbol;Acc:5423]
ENSSSCG00000030452	IFN-ALPHA-14	1	225313077	225369246	ENSG00000137080	IFNA21	interferon, alpha 21 [Source:HGNC Symbol;Acc:5424]
ENSSSCG00000030452	IFN-ALPHA-14	1	225313077	225369246	ENSG00000236637	IFNA4	interferon, alpha 4 [Source:HGNC Symbol;Acc:5425]
ENSSSCG00000030452	IFN-ALPHA-14	1	225313077	225369246	ENSG00000147873	IFNA5	interferon, alpha 5 [Source:HGNC Symbol;Acc:5426]
ENSSSCG00000030452	IFN-ALPHA-14	1	225313077	225369246	ENSG00000120235	IFNA6	interferon, alpha 6 [Source:HGNC Symbol;Acc:5427]
ENSSSCG00000030452	IFN-ALPHA-14	1	225313077	225369246	ENSG00000214042	IFNA7	interferon, alpha 7 [Source:HGNC Symbol;Acc:5428]
ENSSSCG00000030452	IFN-ALPHA-14	1	225313077	225369246	ENSG00000120242	IFNA8	interferon, alpha 8 [Source:HGNC Symbol;Acc:5429]
ENSSSCG00000028862		1	225334442	225400859	ENSG00000177047	IFNW1	interferon, omega 1 [Source:HGNC Symbol;Acc:5448]
ENSSSCG00000025193	OR2S2	1	264490068	264491027	ENSG00000122718	OR2S2	olfactory receptor, family 2, subfamily S, member 2 [Source:HGNC Symbol;Acc:8276]
ENSSSCG00000028903		1	294845761	294846711	ENSG00000171496	OR1L8	olfactory receptor, family 1, subfamily L, member 8 [Source:HGNC Symbol;Acc:15110]
ENSSSCG00000023988		1	294923006	294923941	ENSG00000171496	OR1L8	olfactory receptor, family 1, subfamily L, member 8 [Source:HGNC Symbol;Acc:15110]
ENSSSCG00000024890		1	295040595	295041560	ENSG00000239590	OR1J4	olfactory receptor, family 1, subfamily J, member 4 [Source:HGNC Symbol;Acc:8211]
ENSSSCG00000022433		1	295393642	295394583	ENSG00000239590	OR1J4	olfactory receptor, family 1, subfamily J, member 4 [Source:HGNC Symbol;Acc:8211]
ENSSSCG00000023652		1	295692655	295693593	ENSG00000171481	OR1L3	olfactory receptor, family 1, subfamily L, member 3 [Source:HGNC Symbol;Acc:8215]
ENSSSCG00000030316		1	296208346	296209281	ENSG00000171496	OR1L8	olfactory receptor, family 1, subfamily L, member 8 [Source:HGNC Symbol;Acc:15110]
ENSSSCG00000029193		1	297015516	297016436	ENSG00000171496	OR1L8	olfactory receptor, family 1, subfamily L, member 8 [Source:HGNC Symbol;Acc:15110]
ENSSSCG00000026240		1	297106383	297107315	ENSG00000171496	OR1L8	olfactory receptor, family 1, subfamily L, member 8 [Source:HGNC Symbol;Acc:15110]
ENSSSCG00000005792		1	311869037	311869942	ENSG00000237388	OR4A47	olfactory receptor, family 4, subfamily A, member 47 [Source:HGNC Symbol;Acc:31266]
ENSSSCG00000005790		1	312080862	312081788	ENSG00000237388	OR4A47	olfactory receptor, family 4, subfamily A, member 47 [Source:HGNC Symbol;Acc:31266]
ENSSSCG00000005795	OR10AG1	1	312203726	312204688	ENSG00000174970	OR10AG1	olfactory receptor, family 10, subfamily AG, member 1 [Source:HGNC Symbol;Acc:19607]
ENSSSCG00000024409	OR5F1	1	312290104	312291048	ENSG00000149133	OR5F1	olfactory receptor, family 5, subfamily F, member 1 [Source:HGNC Symbol;Acc:8343]
ENSSSCG00000020974	OR5F1	1	312309919	312310863	ENSG00000149133	OR5F1	olfactory receptor, family 5, subfamily F, member 1 [Source:HGNC Symbol;Acc:8343]
ENSSSCG00000005801	OR8I2	1	312359048	312359977	ENSG00000172154	OR8I2	olfactory receptor, family 8, subfamily I, member 2 [Source:HGNC Symbol;Acc:15310]
ENSSSCG00000005817		1	312377137	312378084	ENSG00000181693	OR8H1	olfactory receptor, family 8, subfamily H, member 1 [Source:HGNC Symbol;Acc:14824]
ENSSSCG00000005817		1	312377137	312378084	ENSG00000181767	OR8H2	olfactory receptor, family 8, subfamily H, member 2 [Source:HGNC Symbol;Acc:15308]
ENSSSCG00000005817		1	312377137	312378084	ENSG00000181761	OR8H3	olfactory receptor, family 8, subfamily H, member 3 [Source:HGNC Symbol;Acc:15309]
ENSSSCG00000024645		1	312471663	312472604	ENSG00000181689	OR8K3	olfactory receptor, family 8, subfamily K, member 3 [Source:HGNC Symbol;Acc:15313]
ENSSSCG00000022746	OR8K5	1	312483392	312484342	ENSG00000181752	OR8K5	olfactory receptor, family 8, subfamily K, member 5 [Source:HGNC Symbol;Acc:15315]
ENSSSCG00000029786		1	312494393	312509726	ENSG00000172487	OR8J1	olfactory receptor, family 8, subfamily J, member 1 [Source:HGNC Symbol;Acc:14855]
ENSSSCG00000029786		1	312494393	312509726	ENSG00000167822	OR8J3	olfactory receptor, family 8, subfamily J, member 3 [Source:HGNC Symbol;Acc:15312]
ENSSSCG00000030686		1	312532571	312534566	ENSG00000174942	OR5R1	olfactory receptor, family 5, subfamily R, member 1 [Source:HGNC Symbol;Acc:14841]
ENSSSCG00000005812		1	312571911	312573112	ENSG00000174937	OR5M3	olfactory receptor, family 5, subfamily M, member 3 [Source:HGNC Symbol;Acc:14806]
ENSSSCG00000005809		1	312609075	312610016	ENSG00000181371	OR5M8	olfactory receptor, family 5, subfamily M, member 8 [Source:HGNC Symbol;Acc:14846]
ENSSSCG00000029133		1	312728407	312729369	ENSG00000181689	OR8K3	olfactory receptor, family 8, subfamily K, member 3 [Source:HGNC Symbol;Acc:15313]
ENSSSCG00000027333		1	312751494	312753489	ENSG00000174942	OR5R1	olfactory receptor, family 5, subfamily R, member 1 [Source:HGNC Symbol;Acc:14841]
ENSSSCG00000005820		1	312773962	312775359	ENSG00000181718	OR5T2	olfactory receptor, family 5, subfamily T, member 2 [Source:HGNC Symbol;Acc:15296]
ENSSSCG00000022252		1	314913480	314914687	ENSG00000171496	OR1L8	olfactory receptor, family 1, subfamily L, member 8 [Source:HGNC Symbol;Acc:15110]
ENSSSCG00000027969	AHNAK	2	8544927	8553182	ENSG00000124942	AHNAK	AHNAK nucleoprotein [Source:HGNC Symbol;Acc:347]
ENSSSCG00000013067	PHEROC	2	8697657	8703590	ENSG00000124939	SCGB2A1	secretoglobin, family 2A, member 1 [Source:HGNC Symbol;Acc:7051]
ENSSSCG00000013067	PHEROC	2	8697657	8703590	ENSG00000110484	SCGB2A2	secretoglobin, family 2A, member 2 [Source:HGNC Symbol;Acc:7050]
ENSSSCG00000013068	PHEROA	2	8709589	8713214	ENSG00000168515	SCGB1D1	secretoglobin, family 1D, member 1 [Source:HGNC Symbol;Acc:18395]
ENSSSCG00000013068	PHEROA	2	8709589	8713214	ENSG00000124935	SCGB1D2	secretoglobin, family 1D, member 2 [Source:HGNC Symbol;Acc:18396]
ENSSSCG00000013068	PHEROA	2	8709589	8713214	ENSG00000197745	SCGB1D4	secretoglobin, family 1D, member 4 [Source:HGNC Symbol;Acc:31748]
ENSSSCG00000020968	OR4D11	2	11438532	11439467	ENSG00000176200	OR4D11	olfactory receptor, family 4, subfamily D, member 11 [Source:HGNC Symbol;Acc:15174]
ENSSSCG00000013131	OR4D6	2	11464578	11465522	ENSG00000166884	OR4D6	olfactory receptor, family 4, subfamily D, member 6 [Source:HGNC Symbol;Acc:15175]
ENSSSCG00000024360		2	11507449	11509263	ENSG00000176495	OR5AN1	olfactory receptor, family 5, subfamily AN, member 1 [Source:HGNC Symbol;Acc:15255]
ENSSSCG00000021797		2	11525200	11526114	ENSG00000176495	OR5AN1	olfactory receptor, family 5, subfamily AN, member 1 [Source:HGNC Symbol;Acc:15255]
ENSSSCG00000029105		2	11603440	11604375	ENSG00000176495	OR5AN1	olfactory receptor, family 5, subfamily AN, member 1 [Source:HGNC Symbol;Acc:15255]
ENSSSCG00000028404		2	11625169	11626116	ENSG00000176495	OR5AN1	olfactory receptor, family 5, subfamily AN, member 1 [Source:HGNC Symbol;Acc:15255]
ENSSSCG00000026359		2	11634117	11635052	ENSG00000176495	OR5AN1	olfactory receptor, family 5, subfamily AN, member 1 [Source:HGNC Symbol;Acc:15255]
ENSSSCG00000021895		2	11648684	11649616	ENSG00000176495	OR5AN1	olfactory receptor, family 5, subfamily AN, member 1 [Source:HGNC Symbol;Acc:15255]
ENSSSCG00000013139		2	11667409	11668596	ENSG00000176495	OR5AN1	olfactory receptor, family 5, subfamily AN, member 1 [Source:HGNC Symbol;Acc:15255]
ENSSSCG00000025636		2	11681428	11682378	ENSG00000176495	OR5AN1	olfactory receptor, family 5, subfamily AN, member 1 [Source:HGNC Symbol;Acc:15255]
ENSSSCG00000013138		2	11736370	11737314	ENSG00000176495	OR5AN1	olfactory receptor, family 5, subfamily AN, member 1 [Source:HGNC Symbol;Acc:15255]
ENSSSCG00000013149	GLYAT	2	11982264	11993814	ENSG00000149124	GLYAT	glycine-N-acyltransferase [Source:HGNC Symbol;Acc:13734]
ENSSSCG00000022597		2	11997037	12008278	ENSG00000149124	GLYAT	glycine-N-acyltransferase [Source:HGNC Symbol;Acc:13734]
ENSSSCG00000013188		2	13086206	13088243	ENSG00000169488	OR4K15	olfactory receptor, family 4, subfamily K, member 15 [Source:HGNC Symbol;Acc:15353]
ENSSSCG00000013185		2	13113307	13114206	ENSG00000176246	OR4L1	olfactory receptor, family 4, subfamily L, member 1 [Source:HGNC Symbol;Acc:15356]
ENSSSCG00000013183		2	13155246	13157193	ENSG00000169484	OR4K14	olfactory receptor, family 4, subfamily K, member 14 [Source:HGNC Symbol;Acc:15352]
ENSSSCG00000002586	OR4K13	2	13173562	13174599	ENSG00000176253	OR4K13	olfactory receptor, family 4, subfamily K, member 13 [Source:HGNC Symbol;Acc:15351]
ENSSSCG00000013186		2	13211964	13212866	ENSG00000176246	OR4L1	olfactory receptor, family 4, subfamily L, member 1 [Source:HGNC Symbol;Acc:15356]
ENSSSCG00000013182		2	13240447	13242095	ENSG00000155249	OR4K1	olfactory receptor, family 4, subfamily K, member 1 [Source:HGNC Symbol;Acc:14726]
ENSSSCG00000022042		2	13320727	13324337	ENSG00000156575	PRG3	proteoglycan 3 [Source:HGNC Symbol;Acc:9363]
ENSSSCG00000027553		2	13338510	13342016	ENSG00000156575	PRG3	proteoglycan 3 [Source:HGNC Symbol;Acc:9363]
ENSSSCG00000013194	OR5AK2	2	13734725	13735675	ENSG00000181273	OR5AK2	olfactory receptor, family 5, subfamily AK, member 2 [Source:HGNC Symbol;Acc:15251]
ENSSSCG00000013201	OR9G4	2	14030126	14031853	ENSG00000172457	OR9G4	olfactory receptor, family 9, subfamily G, member 4 [Source:HGNC Symbol;Acc:15322]
ENSSSCG00000024094		2	14082691	14083608	ENSG00000174914	OR9G1	olfactory receptor, family 9, subfamily G, member 1 [Source:HGNC Symbol;Acc:15319]
ENSSSCG00000024728		2	14116162	14117115	ENSG00000172464	OR5AP2	olfactory receptor, family 5, subfamily AP, member 2 [Source:HGNC Symbol;Acc:15258]
ENSSSCG00000014532	OR4C12	2	14774183	14775112	ENSG00000221954	OR4C12	olfactory receptor, family 4, subfamily C, member 12 [Source:HGNC Symbol;Acc:15168]
ENSSSCG00000014535		2	14806558	14807484	ENSG00000237388	OR4A47	olfactory receptor, family 4, subfamily A, member 47 [Source:HGNC Symbol;Acc:31266]
ENSSSCG00000028386		2	14943686	14944618	ENSG00000172188	OR4C11	olfactory receptor, family 4, subfamily C, member 11 [Source:HGNC Symbol;Acc:15167]
ENSSSCG00000021499		2	14957207	14958139	ENSG00000172188	OR4C11	olfactory receptor, family 4, subfamily C, member 11 [Source:HGNC Symbol;Acc:15167]
ENSSSCG00000026299		2	15004879	15005811	ENSG00000181935	OR4C16	olfactory receptor, family 4, subfamily C, member 16 [Source:HGNC Symbol;Acc:15172]
ENSSSCG00000025884		2	15022431	15023363	ENSG00000181935	OR4C16	olfactory receptor, family 4, subfamily C, member 16 [Source:HGNC Symbol;Acc:15172]
ENSSSCG00000029368		2	15248552	15249478	ENSG00000172208	OR4X2	olfactory receptor, family 4, subfamily X, member 2 [Source:HGNC Symbol;Acc:15184]
ENSSSCG00000021107		2	15260455	15261384	ENSG00000176555	OR4S1	olfactory receptor, family 4, subfamily S, member 1 [Source:HGNC Symbol;Acc:14705]
ENSSSCG00000026901		2	15286972	15287901	ENSG00000172208	OR4X2	olfactory receptor, family 4, subfamily X, member 2 [Source:HGNC Symbol;Acc:15184]
ENSSSCG00000027805		2	15400277	15401209	ENSG00000181935	OR4C16	olfactory receptor, family 4, subfamily C, member 16 [Source:HGNC Symbol;Acc:15172]
ENSSSCG00000027263		2	15527993	15528922	ENSG00000172208	OR4X2	olfactory receptor, family 4, subfamily X, member 2 [Source:HGNC Symbol;Acc:15184]
ENSSSCG00000027213		2	15566855	15567784	ENSG00000172208	OR4X2	olfactory receptor, family 4, subfamily X, member 2 [Source:HGNC Symbol;Acc:15184]
ENSSSCG00000013387	CRSP2	2	47469139	47472818	ENSG00000175868	CALCB	calcitonin-related polypeptide beta [Source:HGNC Symbol;Acc:1438]
ENSSSCG00000014467		2	53672049	53672978	ENSG00000181718	OR5T2	olfactory receptor, family 5, subfamily T, member 2 [Source:HGNC Symbol;Acc:15296]
ENSSSCG00000025084		2	55555258	55556190	ENSG00000198601	OR2M2	olfactory receptor, family 2, subfamily M, member 2 [Source:HGNC Symbol;Acc:8268]
ENSSSCG00000025084		2	55555258	55556190	ENSG00000228198	OR2M3	olfactory receptor, family 2, subfamily M, member 3 [Source:HGNC Symbol;Acc:8269]
ENSSSCG00000025084		2	55555258	55556190	ENSG00000162727	OR2M5	olfactory receptor, family 2, subfamily M, member 5 [Source:HGNC Symbol;Acc:19576]
ENSSSCG00000025084		2	55555258	55556190	ENSG00000177186	OR2M7	olfactory receptor, family 2, subfamily M, member 7 [Source:HGNC Symbol;Acc:19594]
ENSSSCG00000013969	OR2L13	2	55656567	55657505	ENSG00000196071	OR2L13	olfactory receptor, family 2, subfamily L, member 13 [Source:HGNC Symbol;Acc:19578]
ENSSSCG00000027463		2	55677713	55678724	ENSG00000203663	OR2L2	olfactory receptor, family 2, subfamily L, member 2 [Source:HGNC Symbol;Acc:8266]
ENSSSCG00000027463		2	55677713	55678724	ENSG00000198128	OR2L3	olfactory receptor, family 2, subfamily L, member 3 [Source:HGNC Symbol;Acc:15009]
ENSSSCG00000027463		2	55677713	55678724	ENSG00000197454	OR2L5	olfactory receptor, family 2, subfamily L, member 5 [Source:HGNC Symbol;Acc:15011]
ENSSSCG00000027463		2	55677713	55678724	ENSG00000196936	OR2L8	olfactory receptor, family 2, subfamily L, member 8 [Source:HGNC Symbol;Acc:15014]
ENSSSCG00000028648		2	55709785	55710723	ENSG00000203663	OR2L2	olfactory receptor, family 2, subfamily L, member 2 [Source:HGNC Symbol;Acc:8266]
ENSSSCG00000028648		2	55709785	55710723	ENSG00000198128	OR2L3	olfactory receptor, family 2, subfamily L, member 3 [Source:HGNC Symbol;Acc:15009]
ENSSSCG00000028648		2	55709785	55710723	ENSG00000197454	OR2L5	olfactory receptor, family 2, subfamily L, member 5 [Source:HGNC Symbol;Acc:15011]
ENSSSCG00000028648		2	55709785	55710723	ENSG00000196936	OR2L8	olfactory receptor, family 2, subfamily L, member 8 [Source:HGNC Symbol;Acc:15014]
ENSSSCG00000029505		2	56027682	56028623	ENSG00000177275	OR2AJ1	olfactory receptor, family 2, subfamily AJ, member 1 [Source:HGNC Symbol;Acc:15001]
ENSSSCG00000027811		2	56087634	56088572	ENSG00000203663	OR2L2	olfactory receptor, family 2, subfamily L, member 2 [Source:HGNC Symbol;Acc:8266]
ENSSSCG00000027811		2	56087634	56088572	ENSG00000198128	OR2L3	olfactory receptor, family 2, subfamily L, member 3 [Source:HGNC Symbol;Acc:15009]
ENSSSCG00000027811		2	56087634	56088572	ENSG00000197454	OR2L5	olfactory receptor, family 2, subfamily L, member 5 [Source:HGNC Symbol;Acc:15011]
ENSSSCG00000027811		2	56087634	56088572	ENSG00000196936	OR2L8	olfactory receptor, family 2, subfamily L, member 8 [Source:HGNC Symbol;Acc:15014]
ENSSSCG00000021367		2	56287832	56288767	ENSG00000177201	OR2T12	olfactory receptor, family 2, subfamily T, member 12 [Source:HGNC Symbol;Acc:19592]
ENSSSCG00000021367		2	56287832	56288767	ENSG00000177212	OR2T33	olfactory receptor, family 2, subfamily T, member 33 [Source:HGNC Symbol;Acc:31255]
ENSSSCG00000021367		2	56287832	56288767	ENSG00000177462	OR2T8	olfactory receptor, family 2, subfamily T, member 8 [Source:HGNC Symbol;Acc:15020]
ENSSSCG00000013841		2	61305421	61306365	ENSG00000186723	OR10H1	olfactory receptor, family 10, subfamily H, member 1 [Source:HGNC Symbol;Acc:8172]
ENSSSCG00000013841		2	61305421	61306365	ENSG00000171942	OR10H2	olfactory receptor, family 10, subfamily H, member 2 [Source:HGNC Symbol;Acc:8173]
ENSSSCG00000013841		2	61305421	61306365	ENSG00000172519	OR10H5	olfactory receptor, family 10, subfamily H, member 5 [Source:HGNC Symbol;Acc:15389]
ENSSSCG00000025219		2	62507452	62508408	ENSG00000127529	OR7C2	olfactory receptor, family 7, subfamily C, member 2 [Source:HGNC Symbol;Acc:8374]
ENSSSCG00000021014		2	62796418	62797374	ENSG00000127529	OR7C2	olfactory receptor, family 7, subfamily C, member 2 [Source:HGNC Symbol;Acc:8374]
ENSSSCG00000025874		2	62931931	62932887	ENSG00000127529	OR7C2	olfactory receptor, family 7, subfamily C, member 2 [Source:HGNC Symbol;Acc:8374]
ENSSSCG00000021192		2	67934296	67935234	ENSG00000237521	OR7E24	olfactory receptor, family 7, subfamily E, member 24 [Source:HGNC Symbol;Acc:8396]
ENSSSCG00000013693		2	67964473	67964973	ENSG00000237521	OR7E24	olfactory receptor, family 7, subfamily E, member 24 [Source:HGNC Symbol;Acc:8396]
ENSSSCG00000027289		2	67973866	67974822	ENSG00000237521	OR7E24	olfactory receptor, family 7, subfamily E, member 24 [Source:HGNC Symbol;Acc:8396]
ENSSSCG00000023573		2	68082738	68083649	ENSG00000237521	OR7E24	olfactory receptor, family 7, subfamily E, member 24 [Source:HGNC Symbol;Acc:8396]
ENSSSCG00000013696		2	68108471	68109823	ENSG00000237521	OR7E24	olfactory receptor, family 7, subfamily E, member 24 [Source:HGNC Symbol;Acc:8396]
ENSSSCG00000013690		2	68169183	68170608	ENSG00000237521	OR7E24	olfactory receptor, family 7, subfamily E, member 24 [Source:HGNC Symbol;Acc:8396]
ENSSSCG00000013691		2	68187639	68188394	ENSG00000237521	OR7E24	olfactory receptor, family 7, subfamily E, member 24 [Source:HGNC Symbol;Acc:8396]
ENSSSCG00000026704		2	68465871	68467211	ENSG00000174667	OR7D4	olfactory receptor, family 7, subfamily D, member 4 [Source:HGNC Symbol;Acc:8380]
ENSSSCG00000030347		2	68492686	68494609	ENSG00000174667	OR7D4	olfactory receptor, family 7, subfamily D, member 4 [Source:HGNC Symbol;Acc:8380]
ENSSSCG00000022095		2	68533745	68534896	ENSG00000174667	OR7D4	olfactory receptor, family 7, subfamily D, member 4 [Source:HGNC Symbol;Acc:8380]
ENSSSCG00000024212		2	68629612	68630674	ENSG00000174667	OR7D4	olfactory receptor, family 7, subfamily D, member 4 [Source:HGNC Symbol;Acc:8380]
ENSSSCG00000023397		2	68752817	68754058	ENSG00000174667	OR7D4	olfactory receptor, family 7, subfamily D, member 4 [Source:HGNC Symbol;Acc:8380]
ENSSSCG00000026154		2	68840087	68842035	ENSG00000174667	OR7D4	olfactory receptor, family 7, subfamily D, member 4 [Source:HGNC Symbol;Acc:8380]
ENSSSCG00000013562		2	72513249	72515701	ENSG00000196589	AC010606.1	Methyl-CpG-binding domain protein 3-like 2 [Source:UniProtKB/Swiss-Prot;Acc:Q8NHZ7]
ENSSSCG00000013562		2	72513249	72515701	ENSG00000230522	MBD3L2	methyl-CpG binding domain protein 3-like 2 [Source:HGNC Symbol;Acc:18532]
ENSSSCG00000013562		2	72513249	72515701	ENSG00000182315	MBD3L3	methyl-CpG binding domain protein 3-like 3 [Source:HGNC Symbol;Acc:37205]
ENSSSCG00000013562		2	72513249	72515701	ENSG00000205718	MBD3L4	methyl-CpG binding domain protein 3-like 4 [Source:HGNC Symbol;Acc:37206]
ENSSSCG00000013562		2	72513249	72515701	ENSG00000237247	MBD3L5	methyl-CpG binding domain protein 3-like 5 [Source:HGNC Symbol;Acc:37204]
ENSSSCG00000013559		2	72569577	72573546	ENSG00000196589	AC010606.1	Methyl-CpG-binding domain protein 3-like 2 [Source:UniProtKB/Swiss-Prot;Acc:Q8NHZ7]
ENSSSCG00000013559		2	72569577	72573546	ENSG00000230522	MBD3L2	methyl-CpG binding domain protein 3-like 2 [Source:HGNC Symbol;Acc:18532]
ENSSSCG00000013559		2	72569577	72573546	ENSG00000182315	MBD3L3	methyl-CpG binding domain protein 3-like 3 [Source:HGNC Symbol;Acc:37205]
ENSSSCG00000013559		2	72569577	72573546	ENSG00000205718	MBD3L4	methyl-CpG binding domain protein 3-like 4 [Source:HGNC Symbol;Acc:37206]
ENSSSCG00000013559		2	72569577	72573546	ENSG00000237247	MBD3L5	methyl-CpG binding domain protein 3-like 5 [Source:HGNC Symbol;Acc:37204]
ENSSSCG00000027307	NDUFA11	2	73675748	73683261	ENSG00000174886	NDUFA11	NADH dehydrogenase (ubiquinone) 1 alpha subcomplex, 11, 14.7kDa [Source:HGNC Symbol;Acc:20371]
ENSSSCG00000013995		2	78907584	78909313	ENSG00000215811	RP5-915N17.9	Uncharacterized protein [Source:UniProtKB/TrEMBL;Acc:A8MVZ5]
ENSSSCG00000021336		2	78920638	78921060	ENSG00000213462	ERV3-1	endogenous retrovirus group 3, member 1 [Source:HGNC Symbol;Acc:3454]
ENSSSCG00000014143		2	96268307	96268603	ENSG00000212907	MT-ND4L	mitochondrially encoded NADH dehydrogenase 4L [Source:HGNC Symbol;Acc:7460]
ENSSSCG00000029018		2	158759307	158760251	ENSG00000149133	OR5F1	olfactory receptor, family 5, subfamily F, member 1 [Source:HGNC Symbol;Acc:8343]
ENSSSCG00000028824		2	158845292	158846236	ENSG00000149133	OR5F1	olfactory receptor, family 5, subfamily F, member 1 [Source:HGNC Symbol;Acc:8343]
ENSSSCG00000029068		2	158853148	158854074	ENSG00000149133	OR5F1	olfactory receptor, family 5, subfamily F, member 1 [Source:HGNC Symbol;Acc:8343]
ENSSSCG00000025350		2	158860682	158862297	ENSG00000149133	OR5F1	olfactory receptor, family 5, subfamily F, member 1 [Source:HGNC Symbol;Acc:8343]
ENSSSCG00000030332		2	158915646	158916593	ENSG00000181693	OR8H1	olfactory receptor, family 8, subfamily H, member 1 [Source:HGNC Symbol;Acc:14824]
ENSSSCG00000030332		2	158915646	158916593	ENSG00000181767	OR8H2	olfactory receptor, family 8, subfamily H, member 2 [Source:HGNC Symbol;Acc:15308]
ENSSSCG00000030332		2	158915646	158916593	ENSG00000181761	OR8H3	olfactory receptor, family 8, subfamily H, member 3 [Source:HGNC Symbol;Acc:15309]
ENSSSCG00000025951		2	158924406	158925338	ENSG00000172154	OR8I2	olfactory receptor, family 8, subfamily I, member 2 [Source:HGNC Symbol;Acc:15310]
ENSSSCG00000021605		2	158985405	158986352	ENSG00000181693	OR8H1	olfactory receptor, family 8, subfamily H, member 1 [Source:HGNC Symbol;Acc:14824]
ENSSSCG00000021605		2	158985405	158986352	ENSG00000181767	OR8H2	olfactory receptor, family 8, subfamily H, member 2 [Source:HGNC Symbol;Acc:15308]
ENSSSCG00000021605		2	158985405	158986352	ENSG00000181761	OR8H3	olfactory receptor, family 8, subfamily H, member 3 [Source:HGNC Symbol;Acc:15309]
ENSSSCG00000027258		2	158992126	158993565	ENSG00000181718	OR5T2	olfactory receptor, family 5, subfamily T, member 2 [Source:HGNC Symbol;Acc:15296]
ENSSSCG00000021052		2	159050504	159051451	ENSG00000172487	OR8J1	olfactory receptor, family 8, subfamily J, member 1 [Source:HGNC Symbol;Acc:14855]
ENSSSCG00000021052		2	159050504	159051451	ENSG00000167822	OR8J3	olfactory receptor, family 8, subfamily J, member 3 [Source:HGNC Symbol;Acc:15312]
ENSSSCG00000023979		2	159063147	159064091	ENSG00000172487	OR8J1	olfactory receptor, family 8, subfamily J, member 1 [Source:HGNC Symbol;Acc:14855]
ENSSSCG00000023979		2	159063147	159064091	ENSG00000167822	OR8J3	olfactory receptor, family 8, subfamily J, member 3 [Source:HGNC Symbol;Acc:15312]
ENSSSCG00000029327		2	159087869	159088813	ENSG00000172487	OR8J1	olfactory receptor, family 8, subfamily J, member 1 [Source:HGNC Symbol;Acc:14855]
ENSSSCG00000029327		2	159087869	159088813	ENSG00000167822	OR8J3	olfactory receptor, family 8, subfamily J, member 3 [Source:HGNC Symbol;Acc:15312]
ENSSSCG00000014475		2	159113986	159115353	ENSG00000181689	OR8K3	olfactory receptor, family 8, subfamily K, member 3 [Source:HGNC Symbol;Acc:15313]
ENSSSCG00000014476		2	159137831	159138778	ENSG00000181689	OR8K3	olfactory receptor, family 8, subfamily K, member 3 [Source:HGNC Symbol;Acc:15313]
ENSSSCG00000014477	OR5J2	2	159143812	159144750	ENSG00000174957	OR5J2	olfactory receptor, family 5, subfamily J, member 2 [Source:HGNC Symbol;Acc:19612]
ENSSSCG00000024607		2	159169767	159170711	ENSG00000172487	OR8J1	olfactory receptor, family 8, subfamily J, member 1 [Source:HGNC Symbol;Acc:14855]
ENSSSCG00000024607		2	159169767	159170711	ENSG00000167822	OR8J3	olfactory receptor, family 8, subfamily J, member 3 [Source:HGNC Symbol;Acc:15312]
ENSSSCG00000024085		2	159184045	159184989	ENSG00000172487	OR8J1	olfactory receptor, family 8, subfamily J, member 1 [Source:HGNC Symbol;Acc:14855]
ENSSSCG00000024085		2	159184045	159184989	ENSG00000167822	OR8J3	olfactory receptor, family 8, subfamily J, member 3 [Source:HGNC Symbol;Acc:15312]
ENSSSCG00000028595		2	159195575	159196522	ENSG00000172487	OR8J1	olfactory receptor, family 8, subfamily J, member 1 [Source:HGNC Symbol;Acc:14855]
ENSSSCG00000028595		2	159195575	159196522	ENSG00000167822	OR8J3	olfactory receptor, family 8, subfamily J, member 3 [Source:HGNC Symbol;Acc:15312]
ENSSSCG00000014490		2	159253996	159254928	ENSG00000174937	OR5M3	olfactory receptor, family 5, subfamily M, member 3 [Source:HGNC Symbol;Acc:14806]
ENSSSCG00000030381		2	159361888	159362841	ENSG00000172464	OR5AP2	olfactory receptor, family 5, subfamily AP, member 2 [Source:HGNC Symbol;Acc:15258]
ENSSSCG00000014493		2	159377053	159377964	ENSG00000174914	OR9G1	olfactory receptor, family 9, subfamily G, member 1 [Source:HGNC Symbol;Acc:15319]
ENSSSCG00000022825		2	159419788	159420918	ENSG00000174914	OR9G1	olfactory receptor, family 9, subfamily G, member 1 [Source:HGNC Symbol;Acc:15319]
ENSSSCG00000014501	OR5AR1	2	159423396	159424328	ENSG00000172459	OR5AR1	olfactory receptor, family 5, subfamily AR, member 1 [Source:HGNC Symbol;Acc:15260]
ENSSSCG00000021308		2	161068367	161069305	ENSG00000203663	OR2L2	olfactory receptor, family 2, subfamily L, member 2 [Source:HGNC Symbol;Acc:8266]
ENSSSCG00000021308		2	161068367	161069305	ENSG00000198128	OR2L3	olfactory receptor, family 2, subfamily L, member 3 [Source:HGNC Symbol;Acc:15009]
ENSSSCG00000021308		2	161068367	161069305	ENSG00000197454	OR2L5	olfactory receptor, family 2, subfamily L, member 5 [Source:HGNC Symbol;Acc:15011]
ENSSSCG00000021308		2	161068367	161069305	ENSG00000196936	OR2L8	olfactory receptor, family 2, subfamily L, member 8 [Source:HGNC Symbol;Acc:15014]
ENSSSCG00000024767		2	161099733	161100671	ENSG00000177201	OR2T12	olfactory receptor, family 2, subfamily T, member 12 [Source:HGNC Symbol;Acc:19592]
ENSSSCG00000024767		2	161099733	161100671	ENSG00000177212	OR2T33	olfactory receptor, family 2, subfamily T, member 33 [Source:HGNC Symbol;Acc:31255]
ENSSSCG00000024767		2	161099733	161100671	ENSG00000177462	OR2T8	olfactory receptor, family 2, subfamily T, member 8 [Source:HGNC Symbol;Acc:15020]
ENSSSCG00000029373	OR2T1	2	161501749	161502693	ENSG00000175143	OR2T1	olfactory receptor, family 2, subfamily T, member 1 [Source:HGNC Symbol;Acc:8277]
ENSSSCG00000014552		2	161918284	161919216	ENSG00000196539	OR2T3	olfactory receptor, family 2, subfamily T, member 3 [Source:HGNC Symbol;Acc:14727]
ENSSSCG00000014552		2	161918284	161919216	ENSG00000183310	OR2T34	olfactory receptor, family 2, subfamily T, member 34 [Source:HGNC Symbol;Acc:31256]
ENSSSCG00000021903		2	162076800	162077818	ENSG00000185885	IFITM1	interferon induced transmembrane protein 1 [Source:HGNC Symbol;Acc:5412]
ENSSSCG00000021903		2	162076800	162077818	ENSG00000185201	IFITM2	interferon induced transmembrane protein 2 [Source:HGNC Symbol;Acc:5413]
ENSSSCG00000021903		2	162076800	162077818	ENSG00000142089	IFITM3	interferon induced transmembrane protein 3 [Source:HGNC Symbol;Acc:5414]
ENSSSCG00000014565		2	162095326	162097509	ENSG00000185885	IFITM1	interferon induced transmembrane protein 1 [Source:HGNC Symbol;Acc:5412]
ENSSSCG00000014565		2	162095326	162097509	ENSG00000185201	IFITM2	interferon induced transmembrane protein 2 [Source:HGNC Symbol;Acc:5413]
ENSSSCG00000014565		2	162095326	162097509	ENSG00000142089	IFITM3	interferon induced transmembrane protein 3 [Source:HGNC Symbol;Acc:5414]
ENSSSCG00000024815		3	6766531	6767469	ENSG00000244623	OR2AE1	olfactory receptor, family 2, subfamily AE, member 1 [Source:HGNC Symbol;Acc:15087]
ENSSSCG00000023678		3	6783788	6785113	ENSG00000244623	OR2AE1	olfactory receptor, family 2, subfamily AE, member 1 [Source:HGNC Symbol;Acc:15087]
ENSSSCG00000020917		3	6816751	6817716	ENSG00000244623	OR2AE1	olfactory receptor, family 2, subfamily AE, member 1 [Source:HGNC Symbol;Acc:15087]
ENSSSCG00000025051		3	6859842	6860780	ENSG00000244623	OR2AE1	olfactory receptor, family 2, subfamily AE, member 1 [Source:HGNC Symbol;Acc:15087]
ENSSSCG00000024547		3	6877501	6878439	ENSG00000244623	OR2AE1	olfactory receptor, family 2, subfamily AE, member 1 [Source:HGNC Symbol;Acc:15087]
ENSSSCG00000024923		3	6968595	6969539	ENSG00000244623	OR2AE1	olfactory receptor, family 2, subfamily AE, member 1 [Source:HGNC Symbol;Acc:15087]
ENSSSCG00000023055		3	6986567	6987505	ENSG00000244623	OR2AE1	olfactory receptor, family 2, subfamily AE, member 1 [Source:HGNC Symbol;Acc:15087]
ENSSSCG00000030382		3	7025005	7026305	ENSG00000244623	OR2AE1	olfactory receptor, family 2, subfamily AE, member 1 [Source:HGNC Symbol;Acc:15087]
ENSSSCG00000008004	FAM173A	3	41418621	41422752	ENSG00000103254	FAM173A	family with sequence similarity 173, member A [Source:HGNC Symbol;Acc:14152]
ENSSSCG00000026202		3	45093945	45102159	ENSG00000184923	FAM22A	family with sequence similarity 22, member A [Source:HGNC Symbol;Acc:23438]
ENSSSCG00000026202		3	45093945	45102159	ENSG00000188199	FAM22B	family with sequence similarity 22, member B [Source:HGNC Symbol;Acc:23445]
ENSSSCG00000026202		3	45093945	45102159	ENSG00000214562	FAM22D	family with sequence similarity 22, member D [Source:HGNC Symbol;Acc:23447]
ENSSSCG00000026202		3	45093945	45102159	ENSG00000228570	FAM22E	family with sequence similarity 22, member E [Source:HGNC Symbol;Acc:23448]
ENSSSCG00000026202		3	45093945	45102159	ENSG00000130950	FAM22F	family with sequence similarity 22, member F [Source:HGNC Symbol;Acc:23450]
ENSSSCG00000026202		3	45093945	45102159	ENSG00000188152	FAM22G	family with sequence similarity 22, member G [Source:HGNC Symbol;Acc:23449]
ENSSSCG00000008087	IL-1beta	3	45180185	45185893	ENSG00000125538	IL1B	interleukin 1, beta [Source:HGNC Symbol;Acc:5992]
ENSSSCG00000008088	IL1B	3	45319221	45326338	ENSG00000125538	IL1B	interleukin 1, beta [Source:HGNC Symbol;Acc:5992]
ENSSSCG00000008121	GPAT2	3	48487404	48497055	ENSG00000186281	GPAT2	glycerol-3-phosphate acyltransferase 2, mitochondrial [Source:HGNC Symbol;Acc:27168]
ENSSSCG00000008544	C2ORF16	3	118573571	118578904	ENSG00000221843	C2orf16	chromosome 2 open reading frame 16 [Source:HGNC Symbol;Acc:25275]
ENSSSCG00000028374	ITLN2	4	97610137	97621638	ENSG00000158764	ITLN2	intelectin 2 [Source:HGNC Symbol;Acc:20599]
ENSSSCG00000006448		4	99645588	99646559	ENSG00000186400	OR10X1	olfactory receptor, family 10, subfamily X, member 1 [Source:HGNC Symbol;Acc:14995]
ENSSSCG00000028353		4	99656063	99657090	ENSG00000186400	OR10X1	olfactory receptor, family 10, subfamily X, member 1 [Source:HGNC Symbol;Acc:14995]
ENSSSCG00000028176		4	99847592	99848619	ENSG00000186400	OR10X1	olfactory receptor, family 10, subfamily X, member 1 [Source:HGNC Symbol;Acc:14995]
ENSSSCG00000030031	FLG2	4	105979429	105993549	ENSG00000143520	FLG2	filaggrin family member 2 [Source:HGNC Symbol;Acc:33276]
ENSSSCG00000029230	ECM1	4	107904738	107909631	ENSG00000143369	ECM1	extracellular matrix protein 1 [Source:HGNC Symbol;Acc:3153]
ENSSSCG00000006704		4	110281179	110293011	ENSG00000163386	NBPF10	neuroblastoma breakpoint family, member 10 [Source:HGNC Symbol;Acc:31992]
ENSSSCG00000006704		4	110281179	110293011	ENSG00000152042	NBPF11	neuroblastoma breakpoint family, member 11 [Source:HGNC Symbol;Acc:31993]
ENSSSCG00000006704		4	110281179	110293011	ENSG00000186275	NBPF12	neuroblastoma breakpoint family, member 12 [Source:HGNC Symbol;Acc:24297]
ENSSSCG00000006704		4	110281179	110293011	ENSG00000122497	NBPF14	neuroblastoma breakpoint family, member 14 [Source:HGNC Symbol;Acc:25232]
ENSSSCG00000006704		4	110281179	110293011	ENSG00000243452	NBPF15	neuroblastoma breakpoint family, member 15 [Source:HGNC Symbol;Acc:28791]
ENSSSCG00000006704		4	110281179	110293011	ENSG00000203827	NBPF16	neuroblastoma breakpoint family, member 16 [Source:HGNC Symbol;Acc:31996]
ENSSSCG00000006704		4	110281179	110293011	ENSG00000203832	NBPF20	neuroblastoma breakpoint family, member 20 [Source:HGNC Symbol;Acc:32000]
ENSSSCG00000006704		4	110281179	110293011	ENSG00000203836	NBPF24	neuroblastoma breakpoint family, member 24 [Source:HGNC Symbol;Acc:27299]
ENSSSCG00000006704		4	110281179	110293011	ENSG00000142794	NBPF3	neuroblastoma breakpoint family, member 3 [Source:HGNC Symbol;Acc:25076]
ENSSSCG00000006704		4	110281179	110293011	ENSG00000196427	NBPF4	neuroblastoma breakpoint family, member 4 [Source:HGNC Symbol;Acc:26550]
ENSSSCG00000006704		4	110281179	110293011	ENSG00000186086	NBPF6	neuroblastoma breakpoint family, member 6 [Source:HGNC Symbol;Acc:31988]
ENSSSCG00000006704		4	110281179	110293011	ENSG00000168614	NBPF9	neuroblastoma breakpoint family, member 9 [Source:HGNC Symbol;Acc:31991]
ENSSSCG00000006704		4	110281179	110293011	ENSG00000162825	RP3-377D14.1	Uncharacterized protein [Source:UniProtKB/TrEMBL;Acc:F8WD06]
ENSSSCG00000006704		4	110281179	110293011	ENSG00000232637	WI2-3658N16.1	Uncharacterized protein [Source:UniProtKB/TrEMBL;Acc:E7EP91]
ENSSSCG00000006711		4	111112801	111134628	ENSG00000163386	NBPF10	neuroblastoma breakpoint family, member 10 [Source:HGNC Symbol;Acc:31992]
ENSSSCG00000006711		4	111112801	111134628	ENSG00000152042	NBPF11	neuroblastoma breakpoint family, member 11 [Source:HGNC Symbol;Acc:31993]
ENSSSCG00000006711		4	111112801	111134628	ENSG00000186275	NBPF12	neuroblastoma breakpoint family, member 12 [Source:HGNC Symbol;Acc:24297]
ENSSSCG00000006711		4	111112801	111134628	ENSG00000122497	NBPF14	neuroblastoma breakpoint family, member 14 [Source:HGNC Symbol;Acc:25232]
ENSSSCG00000006711		4	111112801	111134628	ENSG00000243452	NBPF15	neuroblastoma breakpoint family, member 15 [Source:HGNC Symbol;Acc:28791]
ENSSSCG00000006711		4	111112801	111134628	ENSG00000203827	NBPF16	neuroblastoma breakpoint family, member 16 [Source:HGNC Symbol;Acc:31996]
ENSSSCG00000006711		4	111112801	111134628	ENSG00000203832	NBPF20	neuroblastoma breakpoint family, member 20 [Source:HGNC Symbol;Acc:32000]
ENSSSCG00000006711		4	111112801	111134628	ENSG00000203836	NBPF24	neuroblastoma breakpoint family, member 24 [Source:HGNC Symbol;Acc:27299]
ENSSSCG00000006711		4	111112801	111134628	ENSG00000142794	NBPF3	neuroblastoma breakpoint family, member 3 [Source:HGNC Symbol;Acc:25076]
ENSSSCG00000006711		4	111112801	111134628	ENSG00000196427	NBPF4	neuroblastoma breakpoint family, member 4 [Source:HGNC Symbol;Acc:26550]
ENSSSCG00000006711		4	111112801	111134628	ENSG00000186086	NBPF6	neuroblastoma breakpoint family, member 6 [Source:HGNC Symbol;Acc:31988]
ENSSSCG00000006711		4	111112801	111134628	ENSG00000168614	NBPF9	neuroblastoma breakpoint family, member 9 [Source:HGNC Symbol;Acc:31991]
ENSSSCG00000006711		4	111112801	111134628	ENSG00000162825	RP3-377D14.1	Uncharacterized protein [Source:UniProtKB/TrEMBL;Acc:F8WD06]
ENSSSCG00000006711		4	111112801	111134628	ENSG00000232637	WI2-3658N16.1	Uncharacterized protein [Source:UniProtKB/TrEMBL;Acc:E7EP91]
ENSSSCG00000006714		4	111313567	111336893	ENSG00000163386	NBPF10	neuroblastoma breakpoint family, member 10 [Source:HGNC Symbol;Acc:31992]
ENSSSCG00000006714		4	111313567	111336893	ENSG00000152042	NBPF11	neuroblastoma breakpoint family, member 11 [Source:HGNC Symbol;Acc:31993]
ENSSSCG00000006714		4	111313567	111336893	ENSG00000186275	NBPF12	neuroblastoma breakpoint family, member 12 [Source:HGNC Symbol;Acc:24297]
ENSSSCG00000006714		4	111313567	111336893	ENSG00000122497	NBPF14	neuroblastoma breakpoint family, member 14 [Source:HGNC Symbol;Acc:25232]
ENSSSCG00000006714		4	111313567	111336893	ENSG00000243452	NBPF15	neuroblastoma breakpoint family, member 15 [Source:HGNC Symbol;Acc:28791]
ENSSSCG00000006714		4	111313567	111336893	ENSG00000203827	NBPF16	neuroblastoma breakpoint family, member 16 [Source:HGNC Symbol;Acc:31996]
ENSSSCG00000006714		4	111313567	111336893	ENSG00000203832	NBPF20	neuroblastoma breakpoint family, member 20 [Source:HGNC Symbol;Acc:32000]
ENSSSCG00000006714		4	111313567	111336893	ENSG00000203836	NBPF24	neuroblastoma breakpoint family, member 24 [Source:HGNC Symbol;Acc:27299]
ENSSSCG00000006714		4	111313567	111336893	ENSG00000142794	NBPF3	neuroblastoma breakpoint family, member 3 [Source:HGNC Symbol;Acc:25076]
ENSSSCG00000006714		4	111313567	111336893	ENSG00000196427	NBPF4	neuroblastoma breakpoint family, member 4 [Source:HGNC Symbol;Acc:26550]
ENSSSCG00000006714		4	111313567	111336893	ENSG00000186086	NBPF6	neuroblastoma breakpoint family, member 6 [Source:HGNC Symbol;Acc:31988]
ENSSSCG00000006714		4	111313567	111336893	ENSG00000168614	NBPF9	neuroblastoma breakpoint family, member 9 [Source:HGNC Symbol;Acc:31991]
ENSSSCG00000006714		4	111313567	111336893	ENSG00000162825	RP3-377D14.1	Uncharacterized protein [Source:UniProtKB/TrEMBL;Acc:F8WD06]
ENSSSCG00000006714		4	111313567	111336893	ENSG00000232637	WI2-3658N16.1	Uncharacterized protein [Source:UniProtKB/TrEMBL;Acc:E7EP91]
ENSSSCG00000025216	AMY2	4	126279066	126287844	ENSG00000237763	AMY1A	amylase, alpha 1A (salivary) [Source:HGNC Symbol;Acc:474]
ENSSSCG00000025216	AMY2	4	126279066	126287844	ENSG00000174876	AMY1B	amylase, alpha 1B (salivary) [Source:HGNC Symbol;Acc:475]
ENSSSCG00000025216	AMY2	4	126279066	126287844	ENSG00000187733	AMY1C	amylase, alpha 1C (salivary) [Source:HGNC Symbol;Acc:476]
ENSSSCG00000025216	AMY2	4	126279066	126287844	ENSG00000243480	AMY2A	amylase, alpha 2A (pancreatic) [Source:HGNC Symbol;Acc:477]
ENSSSCG00000025216	AMY2	4	126279066	126287844	ENSG00000240038	AMY2B	amylase, alpha 2B (pancreatic) [Source:HGNC Symbol;Acc:478]
ENSSSCG00000023098	AMY2	4	126313702	126321860	ENSG00000237763	AMY1A	amylase, alpha 1A (salivary) [Source:HGNC Symbol;Acc:474]
ENSSSCG00000023098	AMY2	4	126313702	126321860	ENSG00000174876	AMY1B	amylase, alpha 1B (salivary) [Source:HGNC Symbol;Acc:475]
ENSSSCG00000023098	AMY2	4	126313702	126321860	ENSG00000187733	AMY1C	amylase, alpha 1C (salivary) [Source:HGNC Symbol;Acc:476]
ENSSSCG00000023098	AMY2	4	126313702	126321860	ENSG00000243480	AMY2A	amylase, alpha 2A (pancreatic) [Source:HGNC Symbol;Acc:477]
ENSSSCG00000023098	AMY2	4	126313702	126321860	ENSG00000240038	AMY2B	amylase, alpha 2B (pancreatic) [Source:HGNC Symbol;Acc:478]
ENSSSCG00000030140	AMY2B	4	126491806	126500728	ENSG00000237763	AMY1A	amylase, alpha 1A (salivary) [Source:HGNC Symbol;Acc:474]
ENSSSCG00000030140	AMY2B	4	126491806	126500728	ENSG00000174876	AMY1B	amylase, alpha 1B (salivary) [Source:HGNC Symbol;Acc:475]
ENSSSCG00000030140	AMY2B	4	126491806	126500728	ENSG00000187733	AMY1C	amylase, alpha 1C (salivary) [Source:HGNC Symbol;Acc:476]
ENSSSCG00000030140	AMY2B	4	126491806	126500728	ENSG00000243480	AMY2A	amylase, alpha 2A (pancreatic) [Source:HGNC Symbol;Acc:477]
ENSSSCG00000030140	AMY2B	4	126491806	126500728	ENSG00000240038	AMY2B	amylase, alpha 2B (pancreatic) [Source:HGNC Symbol;Acc:478]
ENSSSCG00000022983		4	126526446	126534670	ENSG00000237763	AMY1A	amylase, alpha 1A (salivary) [Source:HGNC Symbol;Acc:474]
ENSSSCG00000022983		4	126526446	126534670	ENSG00000174876	AMY1B	amylase, alpha 1B (salivary) [Source:HGNC Symbol;Acc:475]
ENSSSCG00000022983		4	126526446	126534670	ENSG00000187733	AMY1C	amylase, alpha 1C (salivary) [Source:HGNC Symbol;Acc:476]
ENSSSCG00000022983		4	126526446	126534670	ENSG00000243480	AMY2A	amylase, alpha 2A (pancreatic) [Source:HGNC Symbol;Acc:477]
ENSSSCG00000022983		4	126526446	126534670	ENSG00000240038	AMY2B	amylase, alpha 2B (pancreatic) [Source:HGNC Symbol;Acc:478]
ENSSSCG00000028277		4	126555009	126563173	ENSG00000237763	AMY1A	amylase, alpha 1A (salivary) [Source:HGNC Symbol;Acc:474]
ENSSSCG00000028277		4	126555009	126563173	ENSG00000174876	AMY1B	amylase, alpha 1B (salivary) [Source:HGNC Symbol;Acc:475]
ENSSSCG00000028277		4	126555009	126563173	ENSG00000187733	AMY1C	amylase, alpha 1C (salivary) [Source:HGNC Symbol;Acc:476]
ENSSSCG00000028277		4	126555009	126563173	ENSG00000243480	AMY2A	amylase, alpha 2A (pancreatic) [Source:HGNC Symbol;Acc:477]
ENSSSCG00000028277		4	126555009	126563173	ENSG00000240038	AMY2B	amylase, alpha 2B (pancreatic) [Source:HGNC Symbol;Acc:478]
ENSSSCG00000025300		4	126656602	126661097	ENSG00000237763	AMY1A	amylase, alpha 1A (salivary) [Source:HGNC Symbol;Acc:474]
ENSSSCG00000025300		4	126656602	126661097	ENSG00000174876	AMY1B	amylase, alpha 1B (salivary) [Source:HGNC Symbol;Acc:475]
ENSSSCG00000025300		4	126656602	126661097	ENSG00000187733	AMY1C	amylase, alpha 1C (salivary) [Source:HGNC Symbol;Acc:476]
ENSSSCG00000025300		4	126656602	126661097	ENSG00000243480	AMY2A	amylase, alpha 2A (pancreatic) [Source:HGNC Symbol;Acc:477]
ENSSSCG00000025300		4	126656602	126661097	ENSG00000240038	AMY2B	amylase, alpha 2B (pancreatic) [Source:HGNC Symbol;Acc:478]
ENSSSCG00000021417		4	126676540	126682403	ENSG00000237763	AMY1A	amylase, alpha 1A (salivary) [Source:HGNC Symbol;Acc:474]
ENSSSCG00000021417		4	126676540	126682403	ENSG00000174876	AMY1B	amylase, alpha 1B (salivary) [Source:HGNC Symbol;Acc:475]
ENSSSCG00000021417		4	126676540	126682403	ENSG00000187733	AMY1C	amylase, alpha 1C (salivary) [Source:HGNC Symbol;Acc:476]
ENSSSCG00000021417		4	126676540	126682403	ENSG00000243480	AMY2A	amylase, alpha 2A (pancreatic) [Source:HGNC Symbol;Acc:477]
ENSSSCG00000021417		4	126676540	126682403	ENSG00000240038	AMY2B	amylase, alpha 2B (pancreatic) [Source:HGNC Symbol;Acc:478]
ENSSSCG00000023034		4	126682471	126684129	ENSG00000237763	AMY1A	amylase, alpha 1A (salivary) [Source:HGNC Symbol;Acc:474]
ENSSSCG00000023034		4	126682471	126684129	ENSG00000174876	AMY1B	amylase, alpha 1B (salivary) [Source:HGNC Symbol;Acc:475]
ENSSSCG00000023034		4	126682471	126684129	ENSG00000187733	AMY1C	amylase, alpha 1C (salivary) [Source:HGNC Symbol;Acc:476]
ENSSSCG00000023034		4	126682471	126684129	ENSG00000243480	AMY2A	amylase, alpha 2A (pancreatic) [Source:HGNC Symbol;Acc:477]
ENSSSCG00000023034		4	126682471	126684129	ENSG00000240038	AMY2B	amylase, alpha 2B (pancreatic) [Source:HGNC Symbol;Acc:478]
ENSSSCG00000006931		4	142051733	142055214	ENSG00000016602	CLCA4	chloride channel accessory 4 [Source:HGNC Symbol;Acc:2018]
ENSSSCG00000006932		4	142080450	142110266	ENSG00000016602	CLCA4	chloride channel accessory 4 [Source:HGNC Symbol;Acc:2018]
ENSSSCG00000022657		5	18107466	18114211	ENSG00000170442	AC021066.1	Keratin, type II cuticular Hb6 [Source:UniProtKB/Swiss-Prot;Acc:O43790]
ENSSSCG00000022657		5	18107466	18114211	ENSG00000205426	KRT81	keratin 81 [Source:HGNC Symbol;Acc:6458]
ENSSSCG00000022657		5	18107466	18114211	ENSG00000170523	KRT83	keratin 83 [Source:HGNC Symbol;Acc:6460]
ENSSSCG00000022657		5	18107466	18114211	ENSG00000258832	KRT86	keratin 86 [Source:HGNC Symbol;Acc:6463]
ENSSSCG00000000245		5	18200542	18205776	ENSG00000205420	KRT6A	keratin 6A [Source:HGNC Symbol;Acc:6443]
ENSSSCG00000000245		5	18200542	18205776	ENSG00000185479	KRT6B	keratin 6B [Source:HGNC Symbol;Acc:6444]
ENSSSCG00000000245		5	18200542	18205776	ENSG00000170465	KRT6C	keratin 6C [Source:HGNC Symbol;Acc:20406]
ENSSSCG00000028954	OR6C3	5	21236205	21237140	ENSG00000205329	OR6C3	olfactory receptor, family 6, subfamily C, member 3 [Source:HGNC Symbol;Acc:15437]
ENSSSCG00000026447	OR6C6	5	21256500	21258129	ENSG00000188324	OR6C6	olfactory receptor, family 6, subfamily C, member 6 [Source:HGNC Symbol;Acc:31293]
ENSSSCG00000000318	OR6C4	5	21324271	21325200	ENSG00000179626	OR6C4	olfactory receptor, family 6, subfamily C, member 4 [Source:HGNC Symbol;Acc:19632]
ENSSSCG00000000327		5	21483670	21484605	ENSG00000205330	OR6C1	olfactory receptor, family 6, subfamily C, member 1 [Source:HGNC Symbol;Acc:8355]
ENSSSCG00000000326		5	21499173	21500138	ENSG00000187857	OR6C75	olfactory receptor, family 6, subfamily C, member 75 [Source:HGNC Symbol;Acc:31304]
ENSSSCG00000026786		5	21744427	21745440	ENSG00000205327	OR6C68	olfactory receptor, family 6, subfamily C, member 68 [Source:HGNC Symbol;Acc:31297]
ENSSSCG00000024535		5	21767314	21768252	ENSG00000205327	OR6C68	olfactory receptor, family 6, subfamily C, member 68 [Source:HGNC Symbol;Acc:31297]
ENSSSCG00000030158		5	21809196	21810134	ENSG00000187857	OR6C75	olfactory receptor, family 6, subfamily C, member 75 [Source:HGNC Symbol;Acc:31304]
ENSSSCG00000027379		5	21854930	21856071	ENSG00000205327	OR6C68	olfactory receptor, family 6, subfamily C, member 68 [Source:HGNC Symbol;Acc:31297]
ENSSSCG00000000333		5	21944254	21945195	ENSG00000187857	OR6C75	olfactory receptor, family 6, subfamily C, member 75 [Source:HGNC Symbol;Acc:31304]
ENSSSCG00000000332		5	21962838	21963776	ENSG00000205330	OR6C1	olfactory receptor, family 6, subfamily C, member 1 [Source:HGNC Symbol;Acc:8355]
ENSSSCG00000000334		5	21997605	21998540	ENSG00000205327	OR6C68	olfactory receptor, family 6, subfamily C, member 68 [Source:HGNC Symbol;Acc:31297]
ENSSSCG00000030239		5	22360385	22361323	ENSG00000205327	OR6C68	olfactory receptor, family 6, subfamily C, member 68 [Source:HGNC Symbol;Acc:31297]
ENSSSCG00000024909		5	22384545	22385483	ENSG00000205327	OR6C68	olfactory receptor, family 6, subfamily C, member 68 [Source:HGNC Symbol;Acc:31297]
ENSSSCG00000000353	OR6C2	5	22531916	22532851	ENSG00000179695	OR6C2	olfactory receptor, family 6, subfamily C, member 2 [Source:HGNC Symbol;Acc:15436]
ENSSSCG00000000419		5	24089392	24094285	ENSG00000139547	RDH16	retinol dehydrogenase 16 (all-trans) [Source:HGNC Symbol;Acc:29674]
ENSSSCG00000000414		5	24099870	24105570	ENSG00000139547	RDH16	retinol dehydrogenase 16 (all-trans) [Source:HGNC Symbol;Acc:29674]
ENSSSCG00000026719	ALG10	5	43574116	43581285	ENSG00000139133	ALG10	asparagine-linked glycosylation 10, alpha-1,2-glucosyltransferase homolog (S. pombe) [Source:HGNC Symbol;Acc:23162]
ENSSSCG00000026719	ALG10	5	43574116	43581285	ENSG00000175548	ALG10B	asparagine-linked glycosylation 10, alpha-1,2-glucosyltransferase homolog B (yeast) [Source:HGNC Symbol;Acc:31088]
ENSSSCG00000000610	C12ORF69	5	61135594	61136271	ENSG00000179256	C12orf69	chromosome 12 open reading frame 69 [Source:HGNC Symbol;Acc:34401]
ENSSSCG00000025549		6	53372899	53375366	ENSG00000167613	LAIR1	leukocyte-associated immunoglobulin-like receptor 1 [Source:HGNC Symbol;Acc:6477]
ENSSSCG00000025549		6	53372899	53375366	ENSG00000167618	LAIR2	leukocyte-associated immunoglobulin-like receptor 2 [Source:HGNC Symbol;Acc:6478]
ENSSSCG00000024993		6	53560091	53561491	ENSG00000213462	ERV3-1	endogenous retrovirus group 3, member 1 [Source:HGNC Symbol;Acc:3454]
ENSSSCG00000003659	OXCT2	6	88435564	88437732	ENSG00000198754	OXCT2	3-oxoacid CoA transferase 2 [Source:HGNC Symbol;Acc:18606]
ENSSSCG00000003666		6	88719710	88720962	ENSG00000198754	OXCT2	3-oxoacid CoA transferase 2 [Source:HGNC Symbol;Acc:18606]
ENSSSCG00000003890		6	152159765	152166258	ENSG00000187048	CYP4A11	cytochrome P450, family 4, subfamily A, polypeptide 11 [Source:HGNC Symbol;Acc:2642]
ENSSSCG00000003890		6	152159765	152166258	ENSG00000162365	CYP4A22	cytochrome P450, family 4, subfamily A, polypeptide 22 [Source:HGNC Symbol;Acc:20575]
ENSSSCG00000003892		6	152174801	152186519	ENSG00000187048	CYP4A11	cytochrome P450, family 4, subfamily A, polypeptide 11 [Source:HGNC Symbol;Acc:2642]
ENSSSCG00000003892		6	152174801	152186519	ENSG00000162365	CYP4A22	cytochrome P450, family 4, subfamily A, polypeptide 22 [Source:HGNC Symbol;Acc:20575]
ENSSSCG00000003893	CYP4A21	6	152190019	152206359	ENSG00000187048	CYP4A11	cytochrome P450, family 4, subfamily A, polypeptide 11 [Source:HGNC Symbol;Acc:2642]
ENSSSCG00000003893	CYP4A21	6	152190019	152206359	ENSG00000162365	CYP4A22	cytochrome P450, family 4, subfamily A, polypeptide 22 [Source:HGNC Symbol;Acc:20575]
ENSSSCG00000028714		7	25404552	25405478	ENSG00000168787	OR12D2	olfactory receptor, family 12, subfamily D, member 2 [Source:HGNC Symbol;Acc:8178]
ENSSSCG00000028622		7	25437627	25438553	ENSG00000168787	OR12D2	olfactory receptor, family 12, subfamily D, member 2 [Source:HGNC Symbol;Acc:8178]
ENSSSCG00000023024		7	25483895	25484821	ENSG00000168787	OR12D2	olfactory receptor, family 12, subfamily D, member 2 [Source:HGNC Symbol;Acc:8178]
ENSSSCG00000028426		7	25543388	25544314	ENSG00000168787	OR12D2	olfactory receptor, family 12, subfamily D, member 2 [Source:HGNC Symbol;Acc:8178]
ENSSSCG00000030245		7	25642479	25643405	ENSG00000168787	OR12D2	olfactory receptor, family 12, subfamily D, member 2 [Source:HGNC Symbol;Acc:8178]
ENSSSCG00000025278		7	25668014	25668940	ENSG00000168787	OR12D2	olfactory receptor, family 12, subfamily D, member 2 [Source:HGNC Symbol;Acc:8178]
ENSSSCG00000025358		7	25740114	25741040	ENSG00000168787	OR12D2	olfactory receptor, family 12, subfamily D, member 2 [Source:HGNC Symbol;Acc:8178]
ENSSSCG00000021066		7	26050525	26051591	ENSG00000204703	OR2B3	olfactory receptor, family 2, subfamily B, member 3 [Source:HGNC Symbol;Acc:8238]
ENSSSCG00000024557		7	26072861	26074278	ENSG00000204702	OR2J1	olfactory receptor, family 2, subfamily J, member 1 (gene/pseudogene) [Source:HGNC Symbol;Acc:8259]
ENSSSCG00000024557		7	26072861	26074278	ENSG00000204700	OR2J2	olfactory receptor, family 2, subfamily J, member 2 [Source:HGNC Symbol;Acc:8260]
ENSSSCG00000024557		7	26072861	26074278	ENSG00000204701	OR2J3	olfactory receptor, family 2, subfamily J, member 3 [Source:HGNC Symbol;Acc:8261]
ENSSSCG00000001304		7	26201792	26202857	ENSG00000204702	OR2J1	olfactory receptor, family 2, subfamily J, member 1 (gene/pseudogene) [Source:HGNC Symbol;Acc:8259]
ENSSSCG00000001304		7	26201792	26202857	ENSG00000204700	OR2J2	olfactory receptor, family 2, subfamily J, member 2 [Source:HGNC Symbol;Acc:8260]
ENSSSCG00000001304		7	26201792	26202857	ENSG00000204701	OR2J3	olfactory receptor, family 2, subfamily J, member 3 [Source:HGNC Symbol;Acc:8261]
ENSSSCG00000023750		7	26224458	26225547	ENSG00000204703	OR2B3	olfactory receptor, family 2, subfamily B, member 3 [Source:HGNC Symbol;Acc:8238]
ENSSSCG00000030506		7	26237096	26238037	ENSG00000204703	OR2B3	olfactory receptor, family 2, subfamily B, member 3 [Source:HGNC Symbol;Acc:8238]
ENSSSCG00000001340		7	26432016	26432929	ENSG00000204702	OR2J1	olfactory receptor, family 2, subfamily J, member 1 (gene/pseudogene) [Source:HGNC Symbol;Acc:8259]
ENSSSCG00000001340		7	26432016	26432929	ENSG00000204700	OR2J2	olfactory receptor, family 2, subfamily J, member 2 [Source:HGNC Symbol;Acc:8260]
ENSSSCG00000001340		7	26432016	26432929	ENSG00000204701	OR2J3	olfactory receptor, family 2, subfamily J, member 3 [Source:HGNC Symbol;Acc:8261]
ENSSSCG00000001337		7	26478864	26479802	ENSG00000204702	OR2J1	olfactory receptor, family 2, subfamily J, member 1 (gene/pseudogene) [Source:HGNC Symbol;Acc:8259]
ENSSSCG00000001337		7	26478864	26479802	ENSG00000204700	OR2J2	olfactory receptor, family 2, subfamily J, member 2 [Source:HGNC Symbol;Acc:8260]
ENSSSCG00000001337		7	26478864	26479802	ENSG00000204701	OR2J3	olfactory receptor, family 2, subfamily J, member 3 [Source:HGNC Symbol;Acc:8261]
ENSSSCG00000023104		7	26537491	26538525	ENSG00000204702	OR2J1	olfactory receptor, family 2, subfamily J, member 1 (gene/pseudogene) [Source:HGNC Symbol;Acc:8259]
ENSSSCG00000023104		7	26537491	26538525	ENSG00000204700	OR2J2	olfactory receptor, family 2, subfamily J, member 2 [Source:HGNC Symbol;Acc:8260]
ENSSSCG00000023104		7	26537491	26538525	ENSG00000204701	OR2J3	olfactory receptor, family 2, subfamily J, member 3 [Source:HGNC Symbol;Acc:8261]
ENSSSCG00000027129		7	26560318	26561262	ENSG00000204703	OR2B3	olfactory receptor, family 2, subfamily B, member 3 [Source:HGNC Symbol;Acc:8238]
ENSSSCG00000026933		7	26573169	26574110	ENSG00000204703	OR2B3	olfactory receptor, family 2, subfamily B, member 3 [Source:HGNC Symbol;Acc:8238]
ENSSSCG00000026831		7	26600985	26601947	ENSG00000204704	OR2W1	olfactory receptor, family 2, subfamily W, member 1 [Source:HGNC Symbol;Acc:8281]
ENSSSCG00000001454	SLA-DRB1	7	29093969	29098795	ENSG00000196126	HLA-DRB1	major histocompatibility complex, class II, DR beta 1 [Source:HGNC Symbol;Acc:4948]
ENSSSCG00000001454	SLA-DRB1	7	29093969	29098795	ENSG00000198502	HLA-DRB5	major histocompatibility complex, class II, DR beta 5 [Source:HGNC Symbol;Acc:4953]
ENSSSCG00000025153		7	65648670	65649602	ENSG00000213462	ERV3-1	endogenous retrovirus group 3, member 1 [Source:HGNC Symbol;Acc:3454]
ENSSSCG00000024003	CTSG	7	79789592	79792159	ENSG00000100448	CTSG	cathepsin G [Source:HGNC Symbol;Acc:2532]
ENSSSCG00000027670	CTSG	7	80019100	80021667	ENSG00000100448	CTSG	cathepsin G [Source:HGNC Symbol;Acc:2532]
ENSSSCG00000029370		7	80032969	80035591	ENSG00000100448	CTSG	cathepsin G [Source:HGNC Symbol;Acc:2532]
ENSSSCG00000002069		7	82232740	82233021	ENSG00000211804	TRDV1	T cell receptor delta variable 1 [Source:HGNC Symbol;Acc:12262]
ENSSSCG00000021202		7	82257955	82258446	ENSG00000211803	TRAV23DV6	T cell receptor alpha variable 23/delta variable 6 [Source:HGNC Symbol;Acc:12120]
ENSSSCG00000023346		7	82281866	82282491	ENSG00000211799	TRAV19	T cell receptor alpha variable 19 [Source:HGNC Symbol;Acc:12115]
ENSSSCG00000029524		7	82299859	82300402	ENSG00000211801	TRAV21	T cell receptor alpha variable 21 [Source:HGNC Symbol;Acc:12118]
ENSSSCG00000025373		7	82313420	82313986	ENSG00000211803	TRAV23DV6	T cell receptor alpha variable 23/delta variable 6 [Source:HGNC Symbol;Acc:12120]
ENSSSCG00000002085		7	82362291	82362868	ENSG00000211807	TRAV26-1	T cell receptor alpha variable 26-1 [Source:HGNC Symbol;Acc:12123]
ENSSSCG00000022863		7	82404223	82404747	ENSG00000211805	TRAV24	T cell receptor alpha variable 24 [Source:HGNC Symbol;Acc:12121]
ENSSSCG00000023252		7	82412784	82413338	ENSG00000211802	TRAV22	T cell receptor alpha variable 22 [Source:HGNC Symbol;Acc:12119]
ENSSSCG00000028409		7	82416801	82417390	ENSG00000211806	TRAV25	T cell receptor alpha variable 25 [Source:HGNC Symbol;Acc:12122]
ENSSSCG00000025824		7	82474849	82475415	ENSG00000211803	TRAV23DV6	T cell receptor alpha variable 23/delta variable 6 [Source:HGNC Symbol;Acc:12120]
ENSSSCG00000026313		7	82488433	82488976	ENSG00000211801	TRAV21	T cell receptor alpha variable 21 [Source:HGNC Symbol;Acc:12118]
ENSSSCG00000025872		7	82506344	82506969	ENSG00000211799	TRAV19	T cell receptor alpha variable 19 [Source:HGNC Symbol;Acc:12115]
ENSSSCG00000023624		7	82554539	82565942	ENSG00000211785	TRAV12-1	T cell receptor alpha variable 12-1 [Source:HGNC Symbol;Acc:12105]
ENSSSCG00000023624		7	82554539	82565942	ENSG00000211789	TRAV12-2	T cell receptor alpha variable 12-2 [Source:HGNC Symbol;Acc:12106]
ENSSSCG00000023624		7	82554539	82565942	ENSG00000211794	TRAV12-3	T cell receptor alpha variable 12-3 [Source:HGNC Symbol;Acc:12107]
ENSSSCG00000021187	OR4N5	7	83904677	83905612	ENSG00000184394	OR4N5	olfactory receptor, family 4, subfamily N, member 5 [Source:HGNC Symbol;Acc:15358]
ENSSSCG00000030254		7	83971596	83973410	ENSG00000169484	OR4K14	olfactory receptor, family 4, subfamily K, member 14 [Source:HGNC Symbol;Acc:15352]
ENSSSCG00000027132		7	84024733	84025695	ENSG00000169488	OR4K15	olfactory receptor, family 4, subfamily K, member 15 [Source:HGNC Symbol;Acc:15353]
ENSSSCG00000027188		7	84052259	84053173	ENSG00000155249	OR4K1	olfactory receptor, family 4, subfamily K, member 1 [Source:HGNC Symbol;Acc:14726]
ENSSSCG00000021853		7	84098347	84099288	ENSG00000165762	OR4K2	olfactory receptor, family 4, subfamily K, member 2 [Source:HGNC Symbol;Acc:14728]
ENSSSCG00000002170		7	84149584	84150516	ENSG00000176299	OR4M1	olfactory receptor, family 4, subfamily M, member 1 [Source:HGNC Symbol;Acc:14735]
ENSSSCG00000002170		7	84149584	84150516	ENSG00000182974	OR4M2	olfactory receptor, family 4, subfamily M, member 2 [Source:HGNC Symbol;Acc:15373]
ENSSSCG00000030355		7	84434983	84435921	ENSG00000184140	OR4F6	olfactory receptor, family 4, subfamily F, member 6 [Source:HGNC Symbol;Acc:15372]
ENSSSCG00000027238		7	84446745	84447707	ENSG00000182854	OR4F15	olfactory receptor, family 4, subfamily F, member 15 [Source:HGNC Symbol;Acc:15078]
ENSSSCG00000021523		7	84655393	84656310	ENSG00000176695	OR4F17	olfactory receptor, family 4, subfamily F, member 17 [Source:HGNC Symbol;Acc:15381]
ENSSSCG00000021523		7	84655393	84656310	ENSG00000177693	OR4F4	olfactory receptor, family 4, subfamily F, member 4 [Source:HGNC Symbol;Acc:8301]
ENSSSCG00000021523		7	84655393	84656310	ENSG00000186092	OR4F5	olfactory receptor, family 4, subfamily F, member 5 [Source:HGNC Symbol;Acc:14825]
ENSSSCG00000029063		7	84692255	84693309	ENSG00000185097	OR4F16	olfactory receptor, family 4, subfamily F, member 16 [Source:HGNC Symbol;Acc:15079]
ENSSSCG00000029063		7	84692255	84693309	ENSG00000176269	OR4F21	olfactory receptor, family 4, subfamily F, member 21 [Source:HGNC Symbol;Acc:19583]
ENSSSCG00000029063		7	84692255	84693309	ENSG00000235249	OR4F29	olfactory receptor, family 4, subfamily F, member 29 [Source:HGNC Symbol;Acc:31275]
ENSSSCG00000029063		7	84692255	84693309	ENSG00000230178	OR4F3	olfactory receptor, family 4, subfamily F, member 3 [Source:HGNC Symbol;Acc:8300]
ENSSSCG00000002187	OR4K17	7	85013449	85014366	ENSG00000176230	OR4K17	olfactory receptor, family 4, subfamily K, member 17 [Source:HGNC Symbol;Acc:15355]
ENSSSCG00000002191		7	85116903	85117802	ENSG00000176246	OR4L1	olfactory receptor, family 4, subfamily L, member 1 [Source:HGNC Symbol;Acc:15356]
ENSSSCG00000002199		7	85189694	85190623	ENSG00000196832	OR11G2	olfactory receptor, family 11, subfamily G, member 2 [Source:HGNC Symbol;Acc:15346]
ENSSSCG00000021705		7	85257928	85258845	ENSG00000176294	OR4N2	olfactory receptor, family 4, subfamily N, member 2 [Source:HGNC Symbol;Acc:14742]
ENSSSCG00000029604		7	85314977	85315903	ENSG00000155249	OR4K1	olfactory receptor, family 4, subfamily K, member 1 [Source:HGNC Symbol;Acc:14726]
ENSSSCG00000027630		7	85531915	85533130	ENSG00000196832	OR11G2	olfactory receptor, family 11, subfamily G, member 2 [Source:HGNC Symbol;Acc:15346]
ENSSSCG00000029246		7	85560345	85561277	ENSG00000196832	OR11G2	olfactory receptor, family 11, subfamily G, member 2 [Source:HGNC Symbol;Acc:15346]
ENSSSCG00000021231		7	85603460	85605247	ENSG00000184140	OR4F6	olfactory receptor, family 4, subfamily F, member 6 [Source:HGNC Symbol;Acc:15372]
ENSSSCG00000022984		7	85616316	85617278	ENSG00000182854	OR4F15	olfactory receptor, family 4, subfamily F, member 15 [Source:HGNC Symbol;Acc:15078]
ENSSSCG00000030688		7	85708721	85709659	ENSG00000184140	OR4F6	olfactory receptor, family 4, subfamily F, member 6 [Source:HGNC Symbol;Acc:15372]
ENSSSCG00000023545		7	85780582	85781797	ENSG00000196832	OR11G2	olfactory receptor, family 11, subfamily G, member 2 [Source:HGNC Symbol;Acc:15346]
ENSSSCG00000029155		7	85937210	85938172	ENSG00000182854	OR4F15	olfactory receptor, family 4, subfamily F, member 15 [Source:HGNC Symbol;Acc:15078]
ENSSSCG00000030559		7	102770509	102771156	ENSG00000213462	ERV3-1	endogenous retrovirus group 3, member 1 [Source:HGNC Symbol;Acc:3454]
ENSSSCG00000002349	ACOT4	7	102786805	102791429	ENSG00000177465	ACOT4	acyl-CoA thioesterase 4 [Source:HGNC Symbol;Acc:19748]
ENSSSCG00000030371		7	122961691	122969858	ENSG00000196136	SERPINA3	serpin peptidase inhibitor, clade A (alpha-1 antiproteinase, antitrypsin), member 3 [Source:HGNC Symbol;Acc:16]
ENSSSCG00000002486	SERPINA3-1	7	123094888	123101407	ENSG00000196136	SERPINA3	serpin peptidase inhibitor, clade A (alpha-1 antiproteinase, antitrypsin), member 3 [Source:HGNC Symbol;Acc:16]
ENSSSCG00000002487	SERPINA3-2	7	123110533	123119625	ENSG00000196136	SERPINA3	serpin peptidase inhibitor, clade A (alpha-1 antiproteinase, antitrypsin), member 3 [Source:HGNC Symbol;Acc:16]
ENSSSCG00000025077		7	131926504	131927427	ENSG00000176294	OR4N2	olfactory receptor, family 4, subfamily N, member 2 [Source:HGNC Symbol;Acc:14742]
ENSSSCG00000002585		7	133290864	133291802	ENSG00000176246	OR4L1	olfactory receptor, family 4, subfamily L, member 1 [Source:HGNC Symbol;Acc:15356]
ENSSSCG00000022889		7	133354672	133356468	ENSG00000169484	OR4K14	olfactory receptor, family 4, subfamily K, member 14 [Source:HGNC Symbol;Acc:15352]
ENSSSCG00000028594		7	133403010	133403972	ENSG00000169488	OR4K15	olfactory receptor, family 4, subfamily K, member 15 [Source:HGNC Symbol;Acc:15353]
ENSSSCG00000021230		7	133414402	133415364	ENSG00000169488	OR4K15	olfactory receptor, family 4, subfamily K, member 15 [Source:HGNC Symbol;Acc:15353]
ENSSSCG00000025659		7	133451853	133452788	ENSG00000155249	OR4K1	olfactory receptor, family 4, subfamily K, member 1 [Source:HGNC Symbol;Acc:14726]
ENSSSCG00000002594	OR4K5	7	133462931	133464491	ENSG00000176281	OR4K5	olfactory receptor, family 4, subfamily K, member 5 [Source:HGNC Symbol;Acc:14745]
ENSSSCG00000022519		7	133497371	133498312	ENSG00000165762	OR4K2	olfactory receptor, family 4, subfamily K, member 2 [Source:HGNC Symbol;Acc:14728]
ENSSSCG00000021373		7	133533553	133534476	ENSG00000176294	OR4N2	olfactory receptor, family 4, subfamily N, member 2 [Source:HGNC Symbol;Acc:14742]
ENSSSCG00000002599		7	133543058	133543984	ENSG00000176294	OR4N2	olfactory receptor, family 4, subfamily N, member 2 [Source:HGNC Symbol;Acc:14742]
ENSSSCG00000002600		7	133559165	133560405	ENSG00000176299	OR4M1	olfactory receptor, family 4, subfamily M, member 1 [Source:HGNC Symbol;Acc:14735]
ENSSSCG00000002600		7	133559165	133560405	ENSG00000182974	OR4M2	olfactory receptor, family 4, subfamily M, member 2 [Source:HGNC Symbol;Acc:15373]
ENSSSCG00000002614		7	133596076	133597074	ENSG00000182652	OR4Q3	olfactory receptor, family 4, subfamily Q, member 3 [Source:HGNC Symbol;Acc:15426]
ENSSSCG00000002608		7	133606548	133607528	ENSG00000130538	OR11H1	olfactory receptor, family 11, subfamily H, member 1 [Source:HGNC Symbol;Acc:15404]
ENSSSCG00000002608		7	133606548	133607528	ENSG00000257115	OR11H12	Olfactory receptor 11H12 [Source:UniProtKB/Swiss-Prot;Acc:B2RN74]
ENSSSCG00000025366		7	133687829	133689938	ENSG00000130538	OR11H1	olfactory receptor, family 11, subfamily H, member 1 [Source:HGNC Symbol;Acc:15404]
ENSSSCG00000025366		7	133687829	133689938	ENSG00000257115	OR11H12	Olfactory receptor 11H12 [Source:UniProtKB/Swiss-Prot;Acc:B2RN74]
ENSSSCG00000002602		7	133801939	133804237	ENSG00000182652	OR4Q3	olfactory receptor, family 4, subfamily Q, member 3 [Source:HGNC Symbol;Acc:15426]
ENSSSCG00000027502	MYL5	8	155520	158274	ENSG00000215375	MYL5	myosin, light chain 5, regulatory [Source:HGNC Symbol;Acc:7586]
ENSSSCG00000008850		8	44513215	44515071	ENSG00000160321	ZNF208	zinc finger protein 208 [Source:HGNC Symbol;Acc:12999]
ENSSSCG00000008850		8	44513215	44515071	ENSG00000182903	ZNF721	zinc finger protein 721 [Source:HGNC Symbol;Acc:29425]
ENSSSCG00000008850		8	44513215	44515071	ENSG00000196350	ZNF729	zinc finger protein 729 [Source:HGNC Symbol;Acc:32464]
ENSSSCG00000008850		8	44513215	44515071	ENSG00000167232	ZNF91	zinc finger protein 91 [Source:HGNC Symbol;Acc:13166]
ENSSSCG00000008850		8	44513215	44515071	ENSG00000213973	ZNF99	zinc finger protein 99 [Source:HGNC Symbol;Acc:13175]
ENSSSCG00000008848		8	44567894	44568822	ENSG00000197701	ZNF595	zinc finger protein 595 [Source:HGNC Symbol;Acc:27196]
ENSSSCG00000008848		8	44567894	44568822	ENSG00000197302	ZNF720	zinc finger protein 720 [Source:HGNC Symbol;Acc:26987]
ENSSSCG00000008848		8	44567894	44568822	ENSG00000213967	ZNF726	zinc finger protein 726 [Source:HGNC Symbol;Acc:32462]
ENSSSCG00000008848		8	44567894	44568822	ENSG00000172687	ZNF738	zinc finger protein 738 [Source:HGNC Symbol;Acc:32469]
ENSSSCG00000008849		8	44654535	44655304	ENSG00000197701	ZNF595	zinc finger protein 595 [Source:HGNC Symbol;Acc:27196]
ENSSSCG00000008849		8	44654535	44655304	ENSG00000197302	ZNF720	zinc finger protein 720 [Source:HGNC Symbol;Acc:26987]
ENSSSCG00000008849		8	44654535	44655304	ENSG00000213967	ZNF726	zinc finger protein 726 [Source:HGNC Symbol;Acc:32462]
ENSSSCG00000008849		8	44654535	44655304	ENSG00000172687	ZNF738	zinc finger protein 738 [Source:HGNC Symbol;Acc:32469]
ENSSSCG00000021559		8	46125730	46127733	ENSG00000170088	TMEM192	transmembrane protein 192 [Source:HGNC Symbol;Acc:26775]
ENSSSCG00000030074	UGT2B31	8	70690433	70703495	ENSG00000109181	UGT2B10	UDP glucuronosyltransferase 2 family, polypeptide B10 [Source:HGNC Symbol;Acc:12544]
ENSSSCG00000030074	UGT2B31	8	70690433	70703495	ENSG00000213759	UGT2B11	UDP glucuronosyltransferase 2 family, polypeptide B11 [Source:HGNC Symbol;Acc:12545]
ENSSSCG00000030074	UGT2B31	8	70690433	70703495	ENSG00000196620	UGT2B15	UDP glucuronosyltransferase 2 family, polypeptide B15 [Source:HGNC Symbol;Acc:12546]
ENSSSCG00000030074	UGT2B31	8	70690433	70703495	ENSG00000197888	UGT2B17	UDP glucuronosyltransferase 2 family, polypeptide B17 [Source:HGNC Symbol;Acc:12547]
ENSSSCG00000030074	UGT2B31	8	70690433	70703495	ENSG00000135226	UGT2B28	UDP glucuronosyltransferase 2 family, polypeptide B28 [Source:HGNC Symbol;Acc:13479]
ENSSSCG00000030074	UGT2B31	8	70690433	70703495	ENSG00000156096	UGT2B4	UDP glucuronosyltransferase 2 family, polypeptide B4 [Source:HGNC Symbol;Acc:12553]
ENSSSCG00000030074	UGT2B31	8	70690433	70703495	ENSG00000171234	UGT2B7	UDP glucuronosyltransferase 2 family, polypeptide B7 [Source:HGNC Symbol;Acc:12554]
ENSSSCG00000025786		8	70754972	70768093	ENSG00000109181	UGT2B10	UDP glucuronosyltransferase 2 family, polypeptide B10 [Source:HGNC Symbol;Acc:12544]
ENSSSCG00000025786		8	70754972	70768093	ENSG00000213759	UGT2B11	UDP glucuronosyltransferase 2 family, polypeptide B11 [Source:HGNC Symbol;Acc:12545]
ENSSSCG00000025786		8	70754972	70768093	ENSG00000196620	UGT2B15	UDP glucuronosyltransferase 2 family, polypeptide B15 [Source:HGNC Symbol;Acc:12546]
ENSSSCG00000025786		8	70754972	70768093	ENSG00000197888	UGT2B17	UDP glucuronosyltransferase 2 family, polypeptide B17 [Source:HGNC Symbol;Acc:12547]
ENSSSCG00000025786		8	70754972	70768093	ENSG00000135226	UGT2B28	UDP glucuronosyltransferase 2 family, polypeptide B28 [Source:HGNC Symbol;Acc:13479]
ENSSSCG00000025786		8	70754972	70768093	ENSG00000156096	UGT2B4	UDP glucuronosyltransferase 2 family, polypeptide B4 [Source:HGNC Symbol;Acc:12553]
ENSSSCG00000025786		8	70754972	70768093	ENSG00000171234	UGT2B7	UDP glucuronosyltransferase 2 family, polypeptide B7 [Source:HGNC Symbol;Acc:12554]
ENSSSCG00000014592	OR5P2	9	1902101	1903195	ENSG00000183303	OR5P2	olfactory receptor, family 5, subfamily P, member 2 [Source:HGNC Symbol;Acc:14783]
ENSSSCG00000023477		9	2370889	2371830	ENSG00000183303	OR5P2	olfactory receptor, family 5, subfamily P, member 2 [Source:HGNC Symbol;Acc:14783]
ENSSSCG00000024851		9	3190243	3191190	ENSG00000170803	OR2AG1	olfactory receptor, family 2, subfamily AG, member 1 [Source:HGNC Symbol;Acc:15142]
ENSSSCG00000024851		9	3190243	3191190	ENSG00000188124	OR2AG2	olfactory receptor, family 2, subfamily AG, member 2 [Source:HGNC Symbol;Acc:15143]
ENSSSCG00000022928		9	3308800	3309747	ENSG00000170803	OR2AG1	olfactory receptor, family 2, subfamily AG, member 1 [Source:HGNC Symbol;Acc:15142]
ENSSSCG00000022928		9	3308800	3309747	ENSG00000188124	OR2AG2	olfactory receptor, family 2, subfamily AG, member 2 [Source:HGNC Symbol;Acc:15143]
ENSSSCG00000027721		9	4264537	4265484	ENSG00000183389	OR56A4	olfactory receptor, family 56, subfamily A, member 4 [Source:HGNC Symbol;Acc:14791]
ENSSSCG00000024426		9	4991358	4992323	ENSG00000167360	OR51Q1	olfactory receptor, family 51, subfamily Q, member 1 [Source:HGNC Symbol;Acc:14851]
ENSSSCG00000028544		9	4998082	4999035	ENSG00000167360	OR51Q1	olfactory receptor, family 51, subfamily Q, member 1 [Source:HGNC Symbol;Acc:14851]
ENSSSCG00000028129		9	5113670	5114635	ENSG00000167360	OR51Q1	olfactory receptor, family 51, subfamily Q, member 1 [Source:HGNC Symbol;Acc:14851]
ENSSSCG00000014712	OR52W1	9	5403433	5404386	ENSG00000175485	OR52W1	olfactory receptor, family 52, subfamily W, member 1 [Source:HGNC Symbol;Acc:15239]
ENSSSCG00000027950		9	5559942	5560889	ENSG00000171944	OR52A5	olfactory receptor, family 52, subfamily A, member 5 [Source:HGNC Symbol;Acc:19580]
ENSSSCG00000030230		9	5569355	5570290	ENSG00000182070	OR52A1	olfactory receptor, family 52, subfamily A, member 1 [Source:HGNC Symbol;Acc:8318]
ENSSSCG00000025575		9	5582525	5583460	ENSG00000182070	OR52A1	olfactory receptor, family 52, subfamily A, member 1 [Source:HGNC Symbol;Acc:8318]
ENSSSCG00000022276		9	5589679	5590626	ENSG00000171944	OR52A5	olfactory receptor, family 52, subfamily A, member 5 [Source:HGNC Symbol;Acc:19580]
ENSSSCG00000024804		9	6394254	6395207	ENSG00000197790	OR52M1	olfactory receptor, family 52, subfamily M, member 1 [Source:HGNC Symbol;Acc:15225]
ENSSSCG00000014671		9	6598009	6598950	ENSG00000221996	OR52B4	olfactory receptor, family 52, subfamily B, member 4 [Source:HGNC Symbol;Acc:15209]
ENSSSCG00000026227		9	6622796	6623734	ENSG00000221996	OR52B4	olfactory receptor, family 52, subfamily B, member 4 [Source:HGNC Symbol;Acc:15209]
ENSSSCG00000014785		9	6645382	6646376	ENSG00000221996	OR52B4	olfactory receptor, family 52, subfamily B, member 4 [Source:HGNC Symbol;Acc:15209]
ENSSSCG00000029908		9	6716597	6717559	ENSG00000221996	OR52B4	olfactory receptor, family 52, subfamily B, member 4 [Source:HGNC Symbol;Acc:15209]
ENSSSCG00000029202		9	6758288	6759229	ENSG00000221996	OR52B4	olfactory receptor, family 52, subfamily B, member 4 [Source:HGNC Symbol;Acc:15209]
ENSSSCG00000024456		9	30857320	30859828	ENSG00000186280	KDM4D	lysine (K)-specific demethylase 4D [Source:HGNC Symbol;Acc:25498]
ENSSSCG00000024456		9	30857320	30859828	ENSG00000235268	KDM4DL	lysine (K)-specific demethylase 4D-like [Source:HGNC Symbol;Acc:37098]
ENSSSCG00000021751		9	31018601	31020168	ENSG00000186280	KDM4D	lysine (K)-specific demethylase 4D [Source:HGNC Symbol;Acc:25498]
ENSSSCG00000021751		9	31018601	31020168	ENSG00000235268	KDM4DL	lysine (K)-specific demethylase 4D-like [Source:HGNC Symbol;Acc:37098]
ENSSSCG00000015159		9	56139991	56140986	ENSG00000196248	OR10S1	olfactory receptor, family 10, subfamily S, member 1 [Source:HGNC Symbol;Acc:14807]
ENSSSCG00000015162		9	56245533	56246498	ENSG00000196248	OR10S1	olfactory receptor, family 10, subfamily S, member 1 [Source:HGNC Symbol;Acc:14807]
ENSSSCG00000028463		9	56980334	56981572	ENSG00000204293	OR8B2	olfactory receptor, family 8, subfamily B, member 2 [Source:HGNC Symbol;Acc:8471]
ENSSSCG00000028463		9	56980334	56981572	ENSG00000196661	OR8B3	olfactory receptor, family 8, subfamily B, member 3 [Source:HGNC Symbol;Acc:8472]
ENSSSCG00000021915		10	40431105	40434266	ENSG00000196313	POM121	POM121 transmembrane nucleoporin [Source:HGNC Symbol;Acc:19702]
ENSSSCG00000021915		10	40431105	40434266	ENSG00000135213	POM121C	POM121 transmembrane nucleoporin C [Source:HGNC Symbol;Acc:34005]
ENSSSCG00000027616		10	47620152	47622126	ENSG00000213462	ERV3-1	endogenous retrovirus group 3, member 1 [Source:HGNC Symbol;Acc:3454]
ENSSSCG00000027200		11	38753671	38755333	ENSG00000213462	ERV3-1	endogenous retrovirus group 3, member 1 [Source:HGNC Symbol;Acc:3454]
ENSSSCG00000017235		12	6585276	6601012	ENSG00000204345	CD300LD	CD300 molecule-like family member d [Source:HGNC Symbol;Acc:16848]
ENSSSCG00000017235		12	6585276	6601012	ENSG00000186074	CD300LF	CD300 molecule-like family member f [Source:HGNC Symbol;Acc:29883]
ENSSSCG00000022837	TMUB2	12	19330099	19330644	ENSG00000168591	TMUB2	transmembrane and ubiquitin-like domain containing 2 [Source:HGNC Symbol;Acc:28459]
ENSSSCG00000017362	ATXN7L3	12	19330718	19336435	ENSG00000087152	ATXN7L3	ataxin 7-like 3 [Source:HGNC Symbol;Acc:25416]
ENSSSCG00000027677	ABI3	12	25368698	25383610	ENSG00000108798	ABI3	ABI family, member 3 [Source:HGNC Symbol;Acc:29859]
ENSSSCG00000026701	PHOSPHO1	12	25384751	25385629	ENSG00000173868	PHOSPHO1	phosphatase, orphan 1 [Source:HGNC Symbol;Acc:16815]
ENSSSCG00000029390		12	35399297	35400507	ENSG00000255713	OR4D2	olfactory receptor, family 4, subfamily D, member 2 [Source:HGNC Symbol;Acc:8294]
ENSSSCG00000022267		12	36355675	36356610	ENSG00000255713	OR4D2	olfactory receptor, family 4, subfamily D, member 2 [Source:HGNC Symbol;Acc:8294]
ENSSSCG00000025617		12	50771791	50772708	ENSG00000172146	OR1A1	olfactory receptor, family 1, subfamily A, member 1 [Source:HGNC Symbol;Acc:8179]
ENSSSCG00000025617		12	50771791	50772708	ENSG00000172150	OR1A2	olfactory receptor, family 1, subfamily A, member 2 [Source:HGNC Symbol;Acc:8180]
ENSSSCG00000027054		12	50785926	50786993	ENSG00000172146	OR1A1	olfactory receptor, family 1, subfamily A, member 1 [Source:HGNC Symbol;Acc:8179]
ENSSSCG00000027054		12	50785926	50786993	ENSG00000172150	OR1A2	olfactory receptor, family 1, subfamily A, member 2 [Source:HGNC Symbol;Acc:8180]
ENSSSCG00000025360		12	50810939	50811868	ENSG00000172146	OR1A1	olfactory receptor, family 1, subfamily A, member 1 [Source:HGNC Symbol;Acc:8179]
ENSSSCG00000025360		12	50810939	50811868	ENSG00000172150	OR1A2	olfactory receptor, family 1, subfamily A, member 2 [Source:HGNC Symbol;Acc:8180]
ENSSSCG00000024366		12	50940999	50941928	ENSG00000172146	OR1A1	olfactory receptor, family 1, subfamily A, member 1 [Source:HGNC Symbol;Acc:8179]
ENSSSCG00000024366		12	50940999	50941928	ENSG00000172150	OR1A2	olfactory receptor, family 1, subfamily A, member 2 [Source:HGNC Symbol;Acc:8180]
ENSSSCG00000017843		12	50954397	50955059	ENSG00000172146	OR1A1	olfactory receptor, family 1, subfamily A, member 1 [Source:HGNC Symbol;Acc:8179]
ENSSSCG00000017843		12	50954397	50955059	ENSG00000172150	OR1A2	olfactory receptor, family 1, subfamily A, member 2 [Source:HGNC Symbol;Acc:8180]
ENSSSCG00000027193		12	51037139	51038973	ENSG00000172146	OR1A1	olfactory receptor, family 1, subfamily A, member 1 [Source:HGNC Symbol;Acc:8179]
ENSSSCG00000027193		12	51037139	51038973	ENSG00000172150	OR1A2	olfactory receptor, family 1, subfamily A, member 2 [Source:HGNC Symbol;Acc:8180]
ENSSSCG00000024173		12	51050704	51051633	ENSG00000172146	OR1A1	olfactory receptor, family 1, subfamily A, member 1 [Source:HGNC Symbol;Acc:8179]
ENSSSCG00000024173		12	51050704	51051633	ENSG00000172150	OR1A2	olfactory receptor, family 1, subfamily A, member 2 [Source:HGNC Symbol;Acc:8180]
ENSSSCG00000023490		12	51068321	51069250	ENSG00000172146	OR1A1	olfactory receptor, family 1, subfamily A, member 1 [Source:HGNC Symbol;Acc:8179]
ENSSSCG00000023490		12	51068321	51069250	ENSG00000172150	OR1A2	olfactory receptor, family 1, subfamily A, member 2 [Source:HGNC Symbol;Acc:8180]
ENSSSCG00000027631		12	51103565	51104494	ENSG00000172146	OR1A1	olfactory receptor, family 1, subfamily A, member 1 [Source:HGNC Symbol;Acc:8179]
ENSSSCG00000027631		12	51103565	51104494	ENSG00000172150	OR1A2	olfactory receptor, family 1, subfamily A, member 2 [Source:HGNC Symbol;Acc:8180]
ENSSSCG00000029704		12	51128553	51129482	ENSG00000172146	OR1A1	olfactory receptor, family 1, subfamily A, member 1 [Source:HGNC Symbol;Acc:8179]
ENSSSCG00000029704		12	51128553	51129482	ENSG00000172150	OR1A2	olfactory receptor, family 1, subfamily A, member 2 [Source:HGNC Symbol;Acc:8180]
ENSSSCG00000022583		12	51154743	51155669	ENSG00000172146	OR1A1	olfactory receptor, family 1, subfamily A, member 1 [Source:HGNC Symbol;Acc:8179]
ENSSSCG00000022583		12	51154743	51155669	ENSG00000172150	OR1A2	olfactory receptor, family 1, subfamily A, member 2 [Source:HGNC Symbol;Acc:8180]
ENSSSCG00000025650		12	51165588	51166517	ENSG00000172146	OR1A1	olfactory receptor, family 1, subfamily A, member 1 [Source:HGNC Symbol;Acc:8179]
ENSSSCG00000025650		12	51165588	51166517	ENSG00000172150	OR1A2	olfactory receptor, family 1, subfamily A, member 2 [Source:HGNC Symbol;Acc:8180]
ENSSSCG00000021855		12	51253899	51254858	ENSG00000180016	OR1E1	olfactory receptor, family 1, subfamily E, member 1 [Source:HGNC Symbol;Acc:8189]
ENSSSCG00000021855		12	51253899	51254858	ENSG00000127780	OR1E2	olfactory receptor, family 1, subfamily E, member 2 [Source:HGNC Symbol;Acc:8190]
ENSSSCG00000017907	OMC	12	54039543	54042605	ENSG00000108528	SLC25A11	solute carrier family 25 (mitochondrial carrier; oxoglutarate carrier), member 11 [Source:HGNC Symbol;Acc:10981]
ENSSSCG00000028664	NPG3	13	34137326	34140850	ENSG00000164047	CAMP	cathelicidin antimicrobial peptide [Source:HGNC Symbol;Acc:1472]
ENSSSCG00000021877	PMAP23	13	34208689	34210393	ENSG00000164047	CAMP	cathelicidin antimicrobial peptide [Source:HGNC Symbol;Acc:1472]
ENSSSCG00000011349	CAMP	13	34385521	34387435	ENSG00000164047	CAMP	cathelicidin antimicrobial peptide [Source:HGNC Symbol;Acc:1472]
ENSSSCG00000011713	P2RY12	13	99605566	99606582	ENSG00000169313	P2RY12	purinergic receptor P2Y, G-protein coupled, 12 [Source:HGNC Symbol;Acc:18124]
ENSSSCG00000028871	CYTA1_PIG	13	147798372	147806455	ENSG00000121552	CSTA	cystatin A (stefin A) [Source:HGNC Symbol;Acc:2481]
ENSSSCG00000026824		13	170644340	170645266	ENSG00000206536	OR5K3	olfactory receptor, family 5, subfamily K, member 3 [Source:HGNC Symbol;Acc:31290]
ENSSSCG00000029286		13	171118052	171118969	ENSG00000206536	OR5K3	olfactory receptor, family 5, subfamily K, member 3 [Source:HGNC Symbol;Acc:31290]
ENSSSCG00000025555		13	171181037	171181963	ENSG00000206536	OR5K3	olfactory receptor, family 5, subfamily K, member 3 [Source:HGNC Symbol;Acc:31290]
ENSSSCG00000022188		13	171219741	171220667	ENSG00000206536	OR5K3	olfactory receptor, family 5, subfamily K, member 3 [Source:HGNC Symbol;Acc:31290]
ENSSSCG00000026008		13	171386627	171388439	ENSG00000206536	OR5K3	olfactory receptor, family 5, subfamily K, member 3 [Source:HGNC Symbol;Acc:31290]
ENSSSCG00000030163		13	171423251	171424210	ENSG00000206536	OR5K3	olfactory receptor, family 5, subfamily K, member 3 [Source:HGNC Symbol;Acc:31290]
ENSSSCG00000023885		13	171584467	171585408	ENSG00000206536	OR5K3	olfactory receptor, family 5, subfamily K, member 3 [Source:HGNC Symbol;Acc:31290]
ENSSSCG00000020660		13	171607868	171609306	ENSG00000206536	OR5K3	olfactory receptor, family 5, subfamily K, member 3 [Source:HGNC Symbol;Acc:31290]
ENSSSCG00000029528		13	171742594	171743863	ENSG00000206536	OR5K3	olfactory receptor, family 5, subfamily K, member 3 [Source:HGNC Symbol;Acc:31290]
ENSSSCG00000029218		13	171953413	171954357	ENSG00000231192	OR5H1	olfactory receptor, family 5, subfamily H, member 1 [Source:HGNC Symbol;Acc:8346]
ENSSSCG00000029218		13	171953413	171954357	ENSG00000236032	OR5H14	olfactory receptor, family 5, subfamily H, member 14 [Source:HGNC Symbol;Acc:31286]
ENSSSCG00000029218		13	171953413	171954357	ENSG00000233412	OR5H15	olfactory receptor, family 5, subfamily H, member 15 [Source:HGNC Symbol;Acc:31287]
ENSSSCG00000029218		13	171953413	171954357	ENSG00000197938	OR5H2	olfactory receptor, family 5, subfamily H, member 2 [Source:HGNC Symbol;Acc:14752]
ENSSSCG00000029218		13	171953413	171954357	ENSG00000230301	OR5H6	olfactory receptor, family 5, subfamily H, member 6 [Source:HGNC Symbol;Acc:14767]
ENSSSCG00000024819		13	171970056	171971033	ENSG00000231192	OR5H1	olfactory receptor, family 5, subfamily H, member 1 [Source:HGNC Symbol;Acc:8346]
ENSSSCG00000024819		13	171970056	171971033	ENSG00000236032	OR5H14	olfactory receptor, family 5, subfamily H, member 14 [Source:HGNC Symbol;Acc:31286]
ENSSSCG00000024819		13	171970056	171971033	ENSG00000233412	OR5H15	olfactory receptor, family 5, subfamily H, member 15 [Source:HGNC Symbol;Acc:31287]
ENSSSCG00000024819		13	171970056	171971033	ENSG00000197938	OR5H2	olfactory receptor, family 5, subfamily H, member 2 [Source:HGNC Symbol;Acc:14752]
ENSSSCG00000024819		13	171970056	171971033	ENSG00000230301	OR5H6	olfactory receptor, family 5, subfamily H, member 6 [Source:HGNC Symbol;Acc:14767]
ENSSSCG00000028416		13	171992666	171993757	ENSG00000231192	OR5H1	olfactory receptor, family 5, subfamily H, member 1 [Source:HGNC Symbol;Acc:8346]
ENSSSCG00000028416		13	171992666	171993757	ENSG00000236032	OR5H14	olfactory receptor, family 5, subfamily H, member 14 [Source:HGNC Symbol;Acc:31286]
ENSSSCG00000028416		13	171992666	171993757	ENSG00000233412	OR5H15	olfactory receptor, family 5, subfamily H, member 15 [Source:HGNC Symbol;Acc:31287]
ENSSSCG00000028416		13	171992666	171993757	ENSG00000197938	OR5H2	olfactory receptor, family 5, subfamily H, member 2 [Source:HGNC Symbol;Acc:14752]
ENSSSCG00000028416		13	171992666	171993757	ENSG00000230301	OR5H6	olfactory receptor, family 5, subfamily H, member 6 [Source:HGNC Symbol;Acc:14767]
ENSSSCG00000020950		13	172007411	172008340	ENSG00000231192	OR5H1	olfactory receptor, family 5, subfamily H, member 1 [Source:HGNC Symbol;Acc:8346]
ENSSSCG00000020950		13	172007411	172008340	ENSG00000236032	OR5H14	olfactory receptor, family 5, subfamily H, member 14 [Source:HGNC Symbol;Acc:31286]
ENSSSCG00000020950		13	172007411	172008340	ENSG00000233412	OR5H15	olfactory receptor, family 5, subfamily H, member 15 [Source:HGNC Symbol;Acc:31287]
ENSSSCG00000020950		13	172007411	172008340	ENSG00000197938	OR5H2	olfactory receptor, family 5, subfamily H, member 2 [Source:HGNC Symbol;Acc:14752]
ENSSSCG00000020950		13	172007411	172008340	ENSG00000230301	OR5H6	olfactory receptor, family 5, subfamily H, member 6 [Source:HGNC Symbol;Acc:14767]
ENSSSCG00000026350		13	172303514	172305037	ENSG00000231192	OR5H1	olfactory receptor, family 5, subfamily H, member 1 [Source:HGNC Symbol;Acc:8346]
ENSSSCG00000026350		13	172303514	172305037	ENSG00000236032	OR5H14	olfactory receptor, family 5, subfamily H, member 14 [Source:HGNC Symbol;Acc:31286]
ENSSSCG00000026350		13	172303514	172305037	ENSG00000233412	OR5H15	olfactory receptor, family 5, subfamily H, member 15 [Source:HGNC Symbol;Acc:31287]
ENSSSCG00000026350		13	172303514	172305037	ENSG00000197938	OR5H2	olfactory receptor, family 5, subfamily H, member 2 [Source:HGNC Symbol;Acc:14752]
ENSSSCG00000026350		13	172303514	172305037	ENSG00000230301	OR5H6	olfactory receptor, family 5, subfamily H, member 6 [Source:HGNC Symbol;Acc:14767]
ENSSSCG00000022745		13	172313565	172314651	ENSG00000231192	OR5H1	olfactory receptor, family 5, subfamily H, member 1 [Source:HGNC Symbol;Acc:8346]
ENSSSCG00000022745		13	172313565	172314651	ENSG00000236032	OR5H14	olfactory receptor, family 5, subfamily H, member 14 [Source:HGNC Symbol;Acc:31286]
ENSSSCG00000022745		13	172313565	172314651	ENSG00000233412	OR5H15	olfactory receptor, family 5, subfamily H, member 15 [Source:HGNC Symbol;Acc:31287]
ENSSSCG00000022745		13	172313565	172314651	ENSG00000197938	OR5H2	olfactory receptor, family 5, subfamily H, member 2 [Source:HGNC Symbol;Acc:14752]
ENSSSCG00000022745		13	172313565	172314651	ENSG00000230301	OR5H6	olfactory receptor, family 5, subfamily H, member 6 [Source:HGNC Symbol;Acc:14767]
ENSSSCG00000022298		13	172359777	172360706	ENSG00000231192	OR5H1	olfactory receptor, family 5, subfamily H, member 1 [Source:HGNC Symbol;Acc:8346]
ENSSSCG00000022298		13	172359777	172360706	ENSG00000236032	OR5H14	olfactory receptor, family 5, subfamily H, member 14 [Source:HGNC Symbol;Acc:31286]
ENSSSCG00000022298		13	172359777	172360706	ENSG00000233412	OR5H15	olfactory receptor, family 5, subfamily H, member 15 [Source:HGNC Symbol;Acc:31287]
ENSSSCG00000022298		13	172359777	172360706	ENSG00000197938	OR5H2	olfactory receptor, family 5, subfamily H, member 2 [Source:HGNC Symbol;Acc:14752]
ENSSSCG00000022298		13	172359777	172360706	ENSG00000230301	OR5H6	olfactory receptor, family 5, subfamily H, member 6 [Source:HGNC Symbol;Acc:14767]
ENSSSCG00000011990		13	172465677	172466630	ENSG00000231192	OR5H1	olfactory receptor, family 5, subfamily H, member 1 [Source:HGNC Symbol;Acc:8346]
ENSSSCG00000011990		13	172465677	172466630	ENSG00000236032	OR5H14	olfactory receptor, family 5, subfamily H, member 14 [Source:HGNC Symbol;Acc:31286]
ENSSSCG00000011990		13	172465677	172466630	ENSG00000233412	OR5H15	olfactory receptor, family 5, subfamily H, member 15 [Source:HGNC Symbol;Acc:31287]
ENSSSCG00000011990		13	172465677	172466630	ENSG00000197938	OR5H2	olfactory receptor, family 5, subfamily H, member 2 [Source:HGNC Symbol;Acc:14752]
ENSSSCG00000011990		13	172465677	172466630	ENSG00000230301	OR5H6	olfactory receptor, family 5, subfamily H, member 6 [Source:HGNC Symbol;Acc:14767]
ENSSSCG00000030061		13	172486131	172487128	ENSG00000231192	OR5H1	olfactory receptor, family 5, subfamily H, member 1 [Source:HGNC Symbol;Acc:8346]
ENSSSCG00000030061		13	172486131	172487128	ENSG00000236032	OR5H14	olfactory receptor, family 5, subfamily H, member 14 [Source:HGNC Symbol;Acc:31286]
ENSSSCG00000030061		13	172486131	172487128	ENSG00000233412	OR5H15	olfactory receptor, family 5, subfamily H, member 15 [Source:HGNC Symbol;Acc:31287]
ENSSSCG00000030061		13	172486131	172487128	ENSG00000197938	OR5H2	olfactory receptor, family 5, subfamily H, member 2 [Source:HGNC Symbol;Acc:14752]
ENSSSCG00000030061		13	172486131	172487128	ENSG00000230301	OR5H6	olfactory receptor, family 5, subfamily H, member 6 [Source:HGNC Symbol;Acc:14767]
ENSSSCG00000009578	CDK20	14	137245	145584	ENSG00000156345	CDK20	cyclin-dependent kinase 20 [Source:HGNC Symbol;Acc:21420]
ENSSSCG00000025094		14	7872814	7883551	ENSG00000104689	TNFRSF10A	tumor necrosis factor receptor superfamily, member 10a [Source:HGNC Symbol;Acc:11904]
ENSSSCG00000025094		14	7872814	7883551	ENSG00000120889	TNFRSF10B	tumor necrosis factor receptor superfamily, member 10b [Source:HGNC Symbol;Acc:11905]
ENSSSCG00000025094		14	7872814	7883551	ENSG00000173535	TNFRSF10C	tumor necrosis factor receptor superfamily, member 10c, decoy without an intracellular domain [Source:HGNC Symbol;Acc:11906]
ENSSSCG00000025094		14	7872814	7883551	ENSG00000173530	TNFRSF10D	tumor necrosis factor receptor superfamily, member 10d, decoy with truncated death domain [Source:HGNC Symbol;Acc:11907]
ENSSSCG00000009636		14	8076243	8084520	ENSG00000104689	TNFRSF10A	tumor necrosis factor receptor superfamily, member 10a [Source:HGNC Symbol;Acc:11904]
ENSSSCG00000009636		14	8076243	8084520	ENSG00000120889	TNFRSF10B	tumor necrosis factor receptor superfamily, member 10b [Source:HGNC Symbol;Acc:11905]
ENSSSCG00000009636		14	8076243	8084520	ENSG00000173535	TNFRSF10C	tumor necrosis factor receptor superfamily, member 10c, decoy without an intracellular domain [Source:HGNC Symbol;Acc:11906]
ENSSSCG00000009636		14	8076243	8084520	ENSG00000173530	TNFRSF10D	tumor necrosis factor receptor superfamily, member 10d, decoy with truncated death domain [Source:HGNC Symbol;Acc:11907]
ENSSSCG00000030644		14	8111572	8120119	ENSG00000104689	TNFRSF10A	tumor necrosis factor receptor superfamily, member 10a [Source:HGNC Symbol;Acc:11904]
ENSSSCG00000030644		14	8111572	8120119	ENSG00000120889	TNFRSF10B	tumor necrosis factor receptor superfamily, member 10b [Source:HGNC Symbol;Acc:11905]
ENSSSCG00000030644		14	8111572	8120119	ENSG00000173535	TNFRSF10C	tumor necrosis factor receptor superfamily, member 10c, decoy without an intracellular domain [Source:HGNC Symbol;Acc:11906]
ENSSSCG00000030644		14	8111572	8120119	ENSG00000173530	TNFRSF10D	tumor necrosis factor receptor superfamily, member 10d, decoy with truncated death domain [Source:HGNC Symbol;Acc:11907]
ENSSSCG00000021438		14	8180389	8181825	ENSG00000104689	TNFRSF10A	tumor necrosis factor receptor superfamily, member 10a [Source:HGNC Symbol;Acc:11904]
ENSSSCG00000021438		14	8180389	8181825	ENSG00000120889	TNFRSF10B	tumor necrosis factor receptor superfamily, member 10b [Source:HGNC Symbol;Acc:11905]
ENSSSCG00000021438		14	8180389	8181825	ENSG00000173535	TNFRSF10C	tumor necrosis factor receptor superfamily, member 10c, decoy without an intracellular domain [Source:HGNC Symbol;Acc:11906]
ENSSSCG00000021438		14	8180389	8181825	ENSG00000173530	TNFRSF10D	tumor necrosis factor receptor superfamily, member 10d, decoy with truncated death domain [Source:HGNC Symbol;Acc:11907]
ENSSSCG00000009724		14	23777828	23778880	ENSG00000227059	AC226150.2	uncharacterized protein LOC647589 [Source:RefSeq peptide;Acc:NP_001177983]
ENSSSCG00000015691		15	18441731	18456507	ENSG00000115850	LCT	lactase [Source:HGNC Symbol;Acc:6530]
ENSSSCG00000022577		15	43390499	43392052	ENSG00000223569	RP11-1286E23.10	ubiquitin carboxyl-terminal hydrolase 17-like [Source:RefSeq peptide;Acc:NP_001243823]
ENSSSCG00000022577		15	43390499	43392052	ENSG00000249104	RP11-1286E23.12	ubiquitin carboxyl-terminal hydrolase 17-like [Source:RefSeq peptide;Acc:NP_001243786]
ENSSSCG00000022577		15	43390499	43392052	ENSG00000250844	RP11-1286E23.13	ubiquitin carboxyl-terminal hydrolase 17-like [Source:RefSeq peptide;Acc:NP_001243788]
ENSSSCG00000022577		15	43390499	43392052	ENSG00000248920	RP11-1286E23.14	ubiquitin carboxyl-terminal hydrolase 17-like [Source:RefSeq peptide;Acc:NP_001243789]
ENSSSCG00000022577		15	43390499	43392052	ENSG00000250745	RP11-1286E23.15	ubiquitin carboxyl-terminal hydrolase 17-like [Source:RefSeq peptide;Acc:NP_001243790]
ENSSSCG00000022577		15	43390499	43392052	ENSG00000249811	RP11-1286E23.16	ubiquitin carboxyl-terminal hydrolase 17-like [Source:RefSeq peptide;Acc:NP_001243791]
ENSSSCG00000022577		15	43390499	43392052	ENSG00000248933	RP11-1286E23.17	ubiquitin carboxyl-terminal hydrolase 17-like [Source:RefSeq peptide;Acc:NP_001243792]
ENSSSCG00000022577		15	43390499	43392052	ENSG00000250913	RP11-1286E23.18	Uncharacterized protein [Source:UniProtKB/TrEMBL;Acc:D6RBM5]
ENSSSCG00000022577		15	43390499	43392052	ENSG00000231396	RP11-1286E23.5	ubiquitin carboxyl-terminal hydrolase 17-like [Source:RefSeq peptide;Acc:NP_001243781]
ENSSSCG00000022577		15	43390499	43392052	ENSG00000233136	RP11-1286E23.6	ubiquitin carboxyl-terminal hydrolase 17-like [Source:RefSeq peptide;Acc:NP_001243783]
ENSSSCG00000022577		15	43390499	43392052	ENSG00000227551	RP11-1286E23.7	ubiquitin carboxyl-terminal hydrolase 17-like [Source:RefSeq peptide;Acc:NP_001243782]
ENSSSCG00000022577		15	43390499	43392052	ENSG00000232399	RP11-1286E23.8	Ubiquitin carboxyl-terminal hydrolase 17 [Source:UniProtKB/Swiss-Prot;Acc:Q0WX57]
ENSSSCG00000022577		15	43390499	43392052	ENSG00000228856	RP11-1396O13.11	ubiquitin carboxyl-terminal hydrolase 17-like [Source:RefSeq peptide;Acc:NP_001243796]
ENSSSCG00000022577		15	43390499	43392052	ENSG00000230430	RP11-1396O13.4	ubiquitin carboxyl-terminal hydrolase 17-like [Source:RefSeq peptide;Acc:NP_001243796]
ENSSSCG00000022577		15	43390499	43392052	ENSG00000229579	RP11-1396O13.5	ubiquitin carboxyl-terminal hydrolase 17-like [Source:RefSeq peptide;Acc:NP_001243796]
ENSSSCG00000022577		15	43390499	43392052	ENSG00000235780	RP11-1396O13.7	ubiquitin carboxyl-terminal hydrolase 17-like [Source:RefSeq peptide;Acc:NP_001243796]
ENSSSCG00000022577		15	43390499	43392052	ENSG00000231051	RP11-1396O13.8	ubiquitin carboxyl-terminal hydrolase 17-like [Source:RefSeq peptide;Acc:NP_001243796]
ENSSSCG00000022577		15	43390499	43392052	ENSG00000231637	RP11-1396O13.9	ubiquitin carboxyl-terminal hydrolase 17-like [Source:RefSeq peptide;Acc:NP_001243796]
ENSSSCG00000022577		15	43390499	43392052	ENSG00000232264	USP17	ubiquitin carboxyl-terminal hydrolase 17-like [Source:RefSeq peptide;Acc:NP_001243796]
ENSSSCG00000022577		15	43390499	43392052	ENSG00000223443	USP17L2	ubiquitin specific peptidase 17-like 2 [Source:HGNC Symbol;Acc:34434]
ENSSSCG00000022577		15	43390499	43392052	ENSG00000227140	USP17L5	ubiquitin specific peptidase 17-like 5 [Source:HGNC Symbol;Acc:37177]
ENSSSCG00000016047	MSTN	15	105734307	105739335	ENSG00000138379	MSTN	myostatin [Source:HGNC Symbol;Acc:4223]
ENSSSCG00000024029		15	148312529	148313413	ENSG00000243135	UGT1A3	UDP glucuronosyltransferase 1 family, polypeptide A3 [Source:HGNC Symbol;Acc:12535]
ENSSSCG00000024029		15	148312529	148313413	ENSG00000244474	UGT1A4	UDP glucuronosyltransferase 1 family, polypeptide A4 [Source:HGNC Symbol;Acc:12536]
ENSSSCG00000024029		15	148312529	148313413	ENSG00000240224	UGT1A5	UDP glucuronosyltransferase 1 family, polypeptide A5 [Source:HGNC Symbol;Acc:12537]
ENSSSCG00000025609		15	148493626	148495090	ENSG00000243135	UGT1A3	UDP glucuronosyltransferase 1 family, polypeptide A3 [Source:HGNC Symbol;Acc:12535]
ENSSSCG00000025609		15	148493626	148495090	ENSG00000244474	UGT1A4	UDP glucuronosyltransferase 1 family, polypeptide A4 [Source:HGNC Symbol;Acc:12536]
ENSSSCG00000025609		15	148493626	148495090	ENSG00000240224	UGT1A5	UDP glucuronosyltransferase 1 family, polypeptide A5 [Source:HGNC Symbol;Acc:12537]
ENSSSCG00000016385		15	155272556	155280728	ENSG00000156345	CDK20	cyclin-dependent kinase 20 [Source:HGNC Symbol;Acc:21420]
ENSSSCG00000029525		16	13079657	13081316	ENSG00000213462	ERV3-1	endogenous retrovirus group 3, member 1 [Source:HGNC Symbol;Acc:3454]
ENSSSCG00000024922		16	29149959	29150903	ENSG00000177721	ANXA2R	annexin A2 receptor [Source:HGNC Symbol;Acc:33463]
ENSSSCG00000016935	C5ORF43	16	42880067	42880291	ENSG00000188725	C5orf43	chromosome 5 open reading frame 43 [Source:HGNC Symbol;Acc:33861]
ENSSSCG00000028461		17	37961461	37962630	ENSG00000125900	SIRPD	signal-regulatory protein delta [Source:HGNC Symbol;Acc:16248]
ENSSSCG00000007387	PI3	17	53140554	53142571	ENSG00000124102	PI3	peptidase inhibitor 3, skin-derived [Source:HGNC Symbol;Acc:8947]

## Sheet: Lowest theta shared AUTOSOMES
Ensembl Gene ID S.scrofa	Associated Gene Name S. scrofa	Chromosome Name	Gene Start (bp)	Gene End (bp)	Ensembl Gene ID H. sapiens	Associated Gene Name H. sapiens	Description
ENSSSCG00000004567	APH1B	1	119981031	119988575	ENSG00000138613	APH1B	anterior pharynx defective 1 homolog B (C. elegans) [Source:HGNC Symbol;Acc:24080]
ENSSSCG00000026571	RAB8B	1	119998092	120019205	ENSG00000166128	RAB8B	RAB8B, member RAS oncogene family [Source:HGNC Symbol;Acc:30273]
ENSSSCG00000030605	POLR2M	1	126383470	126393930	ENSG00000255529	POLR2M	polymerase (RNA) II (DNA directed) polypeptide M [Source:HGNC Symbol;Acc:14862]
ENSSSCG00000004794	TMCO5A	1	148817242	148832566	ENSG00000166069	TMCO5A	transmembrane and coiled-coil domains 5A [Source:HGNC Symbol;Acc:28558]
ENSSSCG00000018872	snoU13	1	148820598	148820700	ENSG00000238905	snoU13	Small nucleolar RNA U13 [Source:RFAM;Acc:RF01210]
ENSSSCG00000030003		1	152212088	152214106	ENSG00000102317	RBM3	RNA binding motif (RNP1, RRM) protein 3 [Source:HGNC Symbol;Acc:9900]
ENSSSCG00000022186		1	152234190	152246870	ENSG00000021776	AQR	aquarius homolog (mouse) [Source:HGNC Symbol;Acc:29513]
ENSSSCG00000004802		1	152297951	152353096	ENSG00000021776	AQR	aquarius homolog (mouse) [Source:HGNC Symbol;Acc:29513]
ENSSSCG00000004850	FAM189A1	1	160375480	160458854	ENSG00000104059	FAM189A1	family with sequence similarity 189, member A1 [Source:HGNC Symbol;Acc:29075]
ENSSSCG00000004852	NDNL2	1	160546165	160547001	ENSG00000185115	NDNL2	necdin-like 2 [Source:HGNC Symbol;Acc:7677]
ENSSSCG00000004878	SOCS6	1	168992150	168993757	ENSG00000170677	SOCS6	suppressor of cytokine signaling 6 [Source:HGNC Symbol;Acc:16833]
ENSSSCG00000022828	PNN	1	188402704	188411403	ENSG00000100941	PNN	pinin, desmosome associated protein [Source:HGNC Symbol;Acc:9162]
ENSSSCG00000004986	TRAPPC6B	1	188414021	188425861	ENSG00000182400	TRAPPC6B	trafficking protein particle complex 6B [Source:HGNC Symbol;Acc:23066]
ENSSSCG00000004985	GEMIN2	1	188436316	188461143	ENSG00000092208	GEMIN2	gem (nuclear organelle) associated protein 2 [Source:HGNC Symbol;Acc:10884]
ENSSSCG00000004989		1	188588663	188627514	ENSG00000165355	FBXO33	F-box protein 33 [Source:HGNC Symbol;Acc:19833]
ENSSSCG00000030679		1	194910845	194919531	ENSG00000179476	C14orf28	chromosome 14 open reading frame 28 [Source:HGNC Symbol;Acc:19834]
ENSSSCG00000021709		1	194948369	194953988	ENSG00000179476	C14orf28	chromosome 14 open reading frame 28 [Source:HGNC Symbol;Acc:19834]
ENSSSCG00000004996	KLHL28	1	194967612	194997353	ENSG00000179454	KLHL28	kelch-like 28 (Drosophila) [Source:HGNC Symbol;Acc:19741]
ENSSSCG00000027765	FAM179B	1	194996881	195143110	ENSG00000198718	FAM179B	family with sequence similarity 179, member B [Source:HGNC Symbol;Acc:19959]
ENSSSCG00000005106	NTRK3	1	212938361	213258768	ENSG00000140538	NTRK3	neurotrophic tyrosine kinase, receptor, type 3 [Source:HGNC Symbol;Acc:8033]
ENSSSCG00000005136	IFNE	1	224421238	224421819	ENSG00000184995	IFNE	interferon, epsilon [Source:HGNC Symbol;Acc:18163]
ENSSSCG00000029085	NP_001123710.1	1	224441156	224638369	ENSG00000177047	IFNW1	interferon, omega 1 [Source:HGNC Symbol;Acc:5448]
ENSSSCG00000026777	IFN-OMEGA-3	1	224533822	224534394	ENSG00000177047	IFNW1	interferon, omega 1 [Source:HGNC Symbol;Acc:5448]
ENSSSCG00000023524	IFN-ALPHA-10	1	224549629	224550174	ENSG00000137080	IFNA21	interferon, alpha 21 [Source:HGNC Symbol;Acc:5424]
ENSSSCG00000023524	IFN-ALPHA-10	1	224549629	224550174	ENSG00000236637	IFNA4	interferon, alpha 4 [Source:HGNC Symbol;Acc:5425]
ENSSSCG00000023524	IFN-ALPHA-10	1	224549629	224550174	ENSG00000214042	IFNA7	interferon, alpha 7 [Source:HGNC Symbol;Acc:5428]
ENSSSCG00000023524	IFN-ALPHA-10	1	224549629	224550174	ENSG00000186803	IFNA10	interferon, alpha 10 [Source:HGNC Symbol;Acc:5418]
ENSSSCG00000023524	IFN-ALPHA-10	1	224549629	224550174	ENSG00000147885	IFNA16	interferon, alpha 16 [Source:HGNC Symbol;Acc:5421]
ENSSSCG00000023524	IFN-ALPHA-10	1	224549629	224550174	ENSG00000234829	IFNA17	interferon, alpha 17 [Source:HGNC Symbol;Acc:5422]
ENSSSCG00000023524	IFN-ALPHA-10	1	224549629	224550174	ENSG00000228083	IFNA14	interferon, alpha 14 [Source:HGNC Symbol;Acc:5420]
ENSSSCG00000023524	IFN-ALPHA-10	1	224549629	224550174	ENSG00000147873	IFNA5	interferon, alpha 5 [Source:HGNC Symbol;Acc:5426]
ENSSSCG00000023524	IFN-ALPHA-10	1	224549629	224550174	ENSG00000120235	IFNA6	interferon, alpha 6 [Source:HGNC Symbol;Acc:5427]
ENSSSCG00000023524	IFN-ALPHA-10	1	224549629	224550174	ENSG00000233816	IFNA13	interferon, alpha 13 [Source:HGNC Symbol;Acc:5419]
ENSSSCG00000023524	IFN-ALPHA-10	1	224549629	224550174	ENSG00000188379	IFNA2	interferon, alpha 2 [Source:HGNC Symbol;Acc:5423]
ENSSSCG00000023524	IFN-ALPHA-10	1	224549629	224550174	ENSG00000120242	IFNA8	interferon, alpha 8 [Source:HGNC Symbol;Acc:5429]
ENSSSCG00000023524	IFN-ALPHA-10	1	224549629	224550174	ENSG00000197919	IFNA1	interferon, alpha 1 [Source:HGNC Symbol;Acc:5417]
ENSSSCG00000028392	IFN-OMEGA-4	1	224569117	224569689	ENSG00000177047	IFNW1	interferon, omega 1 [Source:HGNC Symbol;Acc:5448]
ENSSSCG00000005232	SMARCA2	1	245489496	245666198	ENSG00000080503	SMARCA2	SWI/SNF related, matrix associated, actin dependent regulator of chromatin, subfamily a, member 2 [Source:HGNC Symbol;Acc:11098]
ENSSSCG00000008031	GNPTG	3	41989257	42012652	ENSG00000090581	GNPTG	N-acetylglucosamine-1-phosphate transferase, gamma subunit [Source:HGNC Symbol;Acc:23026]
ENSSSCG00000022963	UNKL	3	42007822	42078487	ENSG00000059145	UNKL	unkempt homolog (Drosophila)-like [Source:HGNC Symbol;Acc:14184]
ENSSSCG00000024405	C16orf91	3	42081891	42083512	ENSG00000174109	C16orf91	chromosome 16 open reading frame 91 [Source:HGNC Symbol;Acc:27558]
ENSSSCG00000028139		3	42093714	42101099	ENSG00000197599	CCDC154	coiled-coil domain containing 154 [Source:HGNC Symbol;Acc:34454]
ENSSSCG00000024452	CLCN7	3	42102511	42124666	ENSG00000103249	CLCN7	chloride channel, voltage-sensitive 7 [Source:HGNC Symbol;Acc:2025]
ENSSSCG00000008034	NOXO1	3	42192096	42194137	ENSG00000196408	NOXO1	NADPH oxidase organizer 1 [Source:HGNC Symbol;Acc:19404]
ENSSSCG00000008035	GFER	3	42196741	42199790	ENSG00000127554	GFER	growth factor, augmenter of liver regeneration [Source:HGNC Symbol;Acc:4236]
ENSSSCG00000008044	MLST8	3	42386685	42400877	ENSG00000167965	MLST8	MTOR associated protein, LST8 homolog (S. cerevisiae) [Source:HGNC Symbol;Acc:24825]
ENSSSCG00000008045	C16ORF79	3	42398619	42400072	ENSG00000182685	C16orf79	chromosome 16 open reading frame 79 [Source:HGNC Symbol;Acc:28309]
ENSSSCG00000008046	PGP	3	42403002	42404079	ENSG00000184207	PGP	phosphoglycolate phosphatase [Source:HGNC Symbol;Acc:8909]
ENSSSCG00000008047	E4F1	3	42408474	42418628	ENSG00000167967	E4F1	E4F transcription factor 1 [Source:HGNC Symbol;Acc:3121]
ENSSSCG00000027285	DNASE1L2	3	42419957	42421351	ENSG00000167968	DNASE1L2	deoxyribonuclease I-like 2 [Source:HGNC Symbol;Acc:2958]
ENSSSCG00000024587	ECI1	3	42420365	42425480	ENSG00000167969	ECI1	enoyl-CoA delta isomerase 1 [Source:HGNC Symbol;Acc:2703]
ENSSSCG00000018729		3	42430945	42431035	ENSG00000216095	MIR940	microRNA 940 [Source:HGNC Symbol;Acc:33683]
ENSSSCG00000008051	ABCA3	3	42433372	42466318	ENSG00000167972	ABCA3	ATP-binding cassette, sub-family A (ABC1), member 3 [Source:HGNC Symbol;Acc:33]
ENSSSCG00000008042	RAB26	3	42470674	42475358	ENSG00000167964	RAB26	RAB26, member RAS oncogene family [Source:HGNC Symbol;Acc:14259]
ENSSSCG00000021609	SNORD60	3	42478883	42478966	ENSG00000206630	SNORD60	small nucleolar RNA, C/D box 60 [Source:HGNC Symbol;Acc:10217]
ENSSSCG00000030009		3	42491959	42502259	ENSG00000167971	CASKIN1	CASK interacting protein 1 [Source:HGNC Symbol;Acc:20879]
ENSSSCG00000030231		3	42502137	42508701	ENSG00000131653	TRAF7	TNF receptor-associated factor 7, E3 ubiquitin protein ligase [Source:HGNC Symbol;Acc:20456]
ENSSSCG00000008048	RNPS1	3	42509640	42515379	ENSG00000205937	RNPS1	RNA binding protein S1, serine-rich domain [Source:HGNC Symbol;Acc:10080]
ENSSSCG00000027813		3	42590747	42609843	ENSG00000167972	ABCA3	ATP-binding cassette, sub-family A (ABC1), member 3 [Source:HGNC Symbol;Acc:33]
ENSSSCG00000019038		4	131567067	131567168	ENSG00000207958	MIR137	microRNA 137 [Source:HGNC Symbol;Acc:31523]
ENSSSCG00000003107	ARHGAP35	6	48128316	48215354	ENSG00000160007	ARHGAP35	Rho GTPase activating protein 35 [Source:HGNC Symbol;Acc:4591]
ENSSSCG00000003108	NPAS1	6	48231317	48248198	ENSG00000130751	NPAS1	neuronal PAS domain protein 1 [Source:HGNC Symbol;Acc:7894]
ENSSSCG00000003109	TMEM160	6	48248387	48251217	ENSG00000130748	TMEM160	transmembrane protein 160 [Source:HGNC Symbol;Acc:26042]
ENSSSCG00000022958		6	48268523	48277431	ENSG00000130749	ZC3H4	zinc finger CCCH-type containing 4 [Source:HGNC Symbol;Acc:17808]
ENSSSCG00000003110		6	48277469	48294992	ENSG00000130749	ZC3H4	zinc finger CCCH-type containing 4 [Source:HGNC Symbol;Acc:17808]
ENSSSCG00000003111	SAE1	6	48331035	48401072	ENSG00000142230	SAE1	SUMO1 activating enzyme subunit 1 [Source:HGNC Symbol;Acc:30660]
ENSSSCG00000030302	SEPW1	6	49000916	49004988	ENSG00000178980	SEPW1	selenoprotein W, 1 [Source:HGNC Symbol;Acc:10752]
ENSSSCG00000003124	CRX	6	49089434	49092899	ENSG00000105392	CRX	cone-rod homeobox [Source:HGNC Symbol;Acc:2383]
ENSSSCG00000003130	SULT2A1	6	49108567	49119941	ENSG00000105398	SULT2A1	sulfotransferase family, cytosolic, 2A, dehydroepiandrosterone (DHEA)-preferring, member 1 [Source:HGNC Symbol;Acc:11458]
ENSSSCG00000003123	BSPH1	6	49131065	49151552	ENSG00000188334	BSPH1	binder of sperm protein homolog 1 [Source:HGNC Symbol;Acc:33906]
ENSSSCG00000003125	ELSPBP1	6	49168387	49187810	ENSG00000169393	ELSPBP1	epididymal sperm binding protein 1 [Source:HGNC Symbol;Acc:14417]
ENSSSCG00000003126	CABP5	6	49191353	49202212	ENSG00000105507	CABP5	calcium binding protein 5 [Source:HGNC Symbol;Acc:13714]
ENSSSCG00000028608	ZNF8	6	57485544	57486192	ENSG00000083842	ZNF8	zinc finger protein 8 [Source:HGNC Symbol;Acc:13154]
ENSSSCG00000003998	ZNF274	6	57502682	57527735	ENSG00000171606	ZNF274	zinc finger protein 274 [Source:HGNC Symbol;Acc:13068]
ENSSSCG00000001924	BBS4	7	65150183	65267689	ENSG00000140463	BBS4	Bardet-Biedl syndrome 4 [Source:HGNC Symbol;Acc:969]
ENSSSCG00000001922	ARIH1	7	65167884	65205814	ENSG00000166233	ARIH1	ariadne homolog, ubiquitin-conjugating enzyme E2 binding protein, 1 (Drosophila) [Source:HGNC Symbol;Acc:689]
ENSSSCG00000001925	ADPGK	7	65276525	65285118	ENSG00000159322	ADPGK	ADP-dependent glucokinase [Source:HGNC Symbol;Acc:25250]
ENSSSCG00000001926	TMEM202	7	65396358	65407914	ENSG00000187806	TMEM202	transmembrane protein 202 [Source:HGNC Symbol;Acc:33733]
ENSSSCG00000008990	MRPL1	8	77608624	77656919	ENSG00000169288	MRPL1	mitochondrial ribosomal protein L1 [Source:HGNC Symbol;Acc:14275]
ENSSSCG00000015355	DGKB	9	92324977	92484202	ENSG00000136267	DGKB	diacylglycerol kinase, beta 90kDa [Source:HGNC Symbol;Acc:2850]
ENSSSCG00000015394	KIAA1324L	9	103019596	103204485	ENSG00000164659	KIAA1324L	KIAA1324-like [Source:HGNC Symbol;Acc:21945]
ENSSSCG00000015395	GRM3	9	103209660	103237238	ENSG00000198822	GRM3	glutamate receptor, metabotropic 3 [Source:HGNC Symbol;Acc:4595]
ENSSSCG00000022189		9	103285388	103285852	ENSG00000198822	GRM3	glutamate receptor, metabotropic 3 [Source:HGNC Symbol;Acc:4595]
ENSSSCG00000011166	ZMYND11	10	76231748	76366335	ENSG00000259741	AL589988.1	zinc finger MYND domain-containing protein 11 isoform g [Source:RefSeq peptide;Acc:NP_001189397]
ENSSSCG00000011166	ZMYND11	10	76231748	76366335	ENSG00000015171	ZMYND11	zinc finger, MYND-type containing 11 [Source:HGNC Symbol;Acc:16966]
ENSSSCG00000009400	RCBTB2	11	19618738	19644075	ENSG00000136161	RCBTB2	regulator of chromosome condensation (RCC1) and BTB (POZ) domain containing protein 2 [Source:HGNC Symbol;Acc:1914]
ENSSSCG00000009401	RB1	11	19648338	19770798	ENSG00000139687	RB1	retinoblastoma 1 [Source:HGNC Symbol;Acc:9884]
ENSSSCG00000009402	LPAR6	11	19681033	19682094	ENSG00000139679	LPAR6	lysophosphatidic acid receptor 6 [Source:HGNC Symbol;Acc:15520]
ENSSSCG00000022522		13	39724752	39972574	ENSG00000157445	CACNA2D3	calcium channel, voltage-dependent, alpha 2/delta subunit 3 [Source:HGNC Symbol;Acc:15460]
ENSSSCG00000009867	TBX5	14	40211210	40259321	ENSG00000089225	TBX5	T-box 5 [Source:HGNC Symbol;Acc:11604]
ENSSSCG00000010186	URB2	14	65039896	65075757	ENSG00000135763	URB2	URB2 ribosome biogenesis 2 homolog (S. cerevisiae) [Source:HGNC Symbol;Acc:28967]
ENSSSCG00000010187	TAF5L	14	65082202	65109275	ENSG00000135801	TAF5L	TAF5-like RNA polymerase II, p300/CBP-associated factor (PCAF)-associated factor, 65kDa [Source:HGNC Symbol;Acc:17304]
ENSSSCG00000010188	ABCB10	14	65132848	65168740	ENSG00000135776	ABCB10	ATP-binding cassette, sub-family B (MDR/TAP), member 10 [Source:HGNC Symbol;Acc:41]
ENSSSCG00000010189	NUP133	14	65175873	65228457	ENSG00000069248	NUP133	nucleoporin 133kDa [Source:HGNC Symbol;Acc:18016]
ENSSSCG00000010437	PAPSS2	14	108754022	108787780	ENSG00000198682	PAPSS2	3'-phosphoadenosine 5'-phosphosulfate synthase 2 [Source:HGNC Symbol;Acc:8604]
ENSSSCG00000019843	U6atac	14	108774380	108774502	ENSG00000221806	U6atac	U6atac minor spliceosomal RNA [Source:RFAM;Acc:RF00619]
ENSSSCG00000019843	U6atac	14	108774380	108774502	ENSG00000251883	U6atac	U6atac minor spliceosomal RNA [Source:RFAM;Acc:RF00619]
ENSSSCG00000019843	U6atac	14	108774380	108774502	ENSG00000251835	U6atac	U6atac minor spliceosomal RNA [Source:RFAM;Acc:RF00619]
ENSSSCG00000010438	ATAD1	14	108795830	108866478	ENSG00000138138	ATAD1	ATPase family, AAA domain containing 1 [Source:HGNC Symbol;Acc:25903]
ENSSSCG00000010765	INPP5A	14	152709505	152869113	ENSG00000068383	INPP5A	inositol polyphosphate-5-phosphatase, 40kDa [Source:HGNC Symbol;Acc:6076]
ENSSSCG00000010770	KNDC1	14	153094517	153148812	ENSG00000171798	KNDC1	kinase non-catalytic C-lobe domain (KIND) containing 1 [Source:HGNC Symbol;Acc:29374]
ENSSSCG00000010771	UTF1	14	153154417	153155753	ENSG00000171794	UTF1	undifferentiated embryonic cell transcription factor 1 [Source:HGNC Symbol;Acc:12634]
ENSSSCG00000018728	MIR202	14	153169585	153169664	ENSG00000199089	MIR202	microRNA 202 [Source:HGNC Symbol;Acc:32080]
ENSSSCG00000010772	ADAM8	14	153183591	153194208	ENSG00000151651	ADAM8	ADAM metallopeptidase domain 8 [Source:HGNC Symbol;Acc:215]
ENSSSCG00000010773	TUBGCP2	14	153196047	153212153	ENSG00000130640	TUBGCP2	tubulin, gamma complex associated protein 2 [Source:HGNC Symbol;Acc:18599]
ENSSSCG00000012129	GLRA2	X	12104692	12240345	ENSG00000101958	GLRA2	glycine receptor, alpha 2 [Source:HGNC Symbol;Acc:4327]
ENSSSCG00000028148	DMD	X	31215005	31596870	ENSG00000232125	DYTN	dystrotelin [Source:HGNC Symbol;Acc:23279]
ENSSSCG00000023500		X	44479844	44480997	ENSG00000189037	DUSP21	dual specificity phosphatase 21 [Source:HGNC Symbol;Acc:20476]
ENSSSCG00000012262	KDM6A	X	44567692	44704826	ENSG00000147050	KDM6A	lysine (K)-specific demethylase 6A [Source:HGNC Symbol;Acc:12637]
ENSSSCG00000021934	OTUD5	X	47784223	47810470	ENSG00000068308	OTUD5	OTU domain containing 5 [Source:HGNC Symbol;Acc:25402]
ENSSSCG00000028964	PIM2	X	47814100	47819387	ENSG00000102096	PIM2	pim-2 oncogene [Source:HGNC Symbol;Acc:8987]
ENSSSCG00000024841	SLC35A2	X	47820826	47831622	ENSG00000102100	SLC35A2	solute carrier family 35 (UDP-galactose transporter), member A2 [Source:HGNC Symbol;Acc:11022]
ENSSSCG00000025264	PQBP1	X	47831782	47836827	ENSG00000102103	PQBP1	polyglutamine binding protein 1 [Source:HGNC Symbol;Acc:9330]
ENSSSCG00000022647	TIMM17B	X	47837428	47843547	ENSG00000126768	TIMM17B	translocase of inner mitochondrial membrane 17 homolog B (yeast) [Source:HGNC Symbol;Acc:17310]
ENSSSCG00000025545	HDAC6	X	47858846	47885601	ENSG00000094631	HDAC6	histone deacetylase 6 [Source:HGNC Symbol;Acc:14064]
ENSSSCG00000028452	ERAS	X	47887097	47887798	ENSG00000187682	ERAS	ES cell expressed Ras [Source:HGNC Symbol;Acc:5174]
ENSSSCG00000021328	PCSK1N	X	47889000	47893518	ENSG00000102109	PCSK1N	proprotein convertase subtilisin/kexin type 1 inhibitor [Source:HGNC Symbol;Acc:17301]
ENSSSCG00000012287	TFE3	X	47947886	47964290	ENSG00000068323	TFE3	transcription factor binding to IGHM enhancer 3 [Source:HGNC Symbol;Acc:11752]
ENSSSCG00000012288	CCDC120	X	47985912	47994738	ENSG00000147144	CCDC120	coiled-coil domain containing 120 [Source:HGNC Symbol;Acc:28910]
ENSSSCG00000012289	PRAF2	X	47995413	47998290	ENSG00000243279	PRAF2	PRA1 domain family, member 2 [Source:HGNC Symbol;Acc:28911]
ENSSSCG00000012290	WDR45	X	47998631	48003920	ENSG00000196998	WDR45	WD repeat domain 45 [Source:HGNC Symbol;Acc:28912]
ENSSSCG00000012328	HUWE1	X	51780374	51942477	ENSG00000086758	HUWE1	HECT, UBA and WWE domain containing 1, E3 ubiquitin protein ligase [Source:HGNC Symbol;Acc:30892]
ENSSSCG00000019546		X	51800861	51800940	ENSG00000207787	MIR98	microRNA 98 [Source:HGNC Symbol;Acc:31649]
ENSSSCG00000019098	ssc-let-7f	X	51801728	51801810	ENSG00000208012	MIRLET7F2	microRNA let-7f-2 [Source:HGNC Symbol;Acc:31484]
ENSSSCG00000012828	STARD8	X	61990606	61996411	ENSG00000130052	STARD8	StAR-related lipid transfer (START) domain containing 8 [Source:HGNC Symbol;Acc:19161]
ENSSSCG00000021834	ERCC6L	X	65797033	65800710	ENSG00000186871	ERCC6L	excision repair cross-complementing rodent repair deficiency, complementation group 6-like [Source:HGNC Symbol;Acc:20794]
ENSSSCG00000012406		X	65849690	65850194	ENSG00000143774	GUK1	guanylate kinase 1 [Source:HGNC Symbol;Acc:4693]
ENSSSCG00000012405	RPS4	X	65859101	65864948	ENSG00000198034	RPS4X	ribosomal protein S4, X-linked [Source:HGNC Symbol;Acc:10424]
ENSSSCG00000012409	CITED1	X	65888885	65894578	ENSG00000125931	CITED1	Cbp/p300-interacting transactivator, with Glu/Asp-rich carboxy-terminal domain, 1 [Source:HGNC Symbol;Acc:1986]
ENSSSCG00000012730	AFF2	X	138418662	138742827	ENSG00000155966	AFF2	AF4/FMR2 family, member 2 [Source:HGNC Symbol;Acc:3776]

## Sheet: Lowest theta shared NPAR
Ensembl Gene ID S.scrofa	Associated Gene Name S. scrofa	Chromosome Name	Gene Start (bp)	Gene End (bp)	Ensembl Gene ID H. sapiens	Associated Gene Name H. sapiens	Description
ENSSSCG00000024291	APOOL	X	78284663	78301669	ENSG00000155008	APOOL	apolipoprotein O-like [Source:HGNC Symbol;Acc:24009]
ENSSSCG00000021601	ZNF711	X	78308051	78323748	ENSG00000147180	ZNF711	zinc finger protein 711 [Source:HGNC Symbol;Acc:13128]
ENSSSCG00000012462	POF1B	X	78329158	78402682	ENSG00000124429	POF1B	premature ovarian failure, 1B [Source:HGNC Symbol;Acc:13711]
ENSSSCG00000012463	CHM	X	78754167	78881581	ENSG00000188419	CHM	choroideremia (Rab escort protein 1) [Source:HGNC Symbol;Acc:1940]
ENSSSCG00000012467	KLHL4	X	80884837	81001424	ENSG00000102271	KLHL4	kelch-like 4 (Drosophila) [Source:HGNC Symbol;Acc:6355]
ENSSSCG00000012474	DIAPH2	X	85891071	86317742	ENSG00000147202	DIAPH2	diaphanous homolog 2 (Drosophila) [Source:HGNC Symbol;Acc:2877]
ENSSSCG00000012479	PCDH19	X	89912424	89992762	ENSG00000165194	PCDH19	protocadherin 19 [Source:HGNC Symbol;Acc:14270]
ENSSSCG00000012480	TNMD	X	90109115	90132703	ENSG00000000005	TNMD	tenomodulin [Source:HGNC Symbol;Acc:17757]
ENSSSCG00000012481	TSPAN6	X	90165045	90170333	ENSG00000000003	TSPAN6	tetraspanin 6 [Source:HGNC Symbol;Acc:11858]
ENSSSCG00000012482	SRPX2	X	90178155	90205276	ENSG00000102359	SRPX2	sushi-repeat containing protein, X-linked 2 [Source:HGNC Symbol;Acc:30668]
ENSSSCG00000012483		X	90210464	90310136	ENSG00000102362	SYTL4	synaptotagmin-like 4 [Source:HGNC Symbol;Acc:15588]
ENSSSCG00000012484		X	90213527	90245931	ENSG00000102362	SYTL4	synaptotagmin-like 4 [Source:HGNC Symbol;Acc:15588]
ENSSSCG00000012486	CSTF2	X	90379920	90411993	ENSG00000101811	CSTF2	cleavage stimulation factor, 3' pre-RNA, subunit 2, 64kDa [Source:HGNC Symbol;Acc:2484]
ENSSSCG00000012485	NOX1	X	90412273	90496843	ENSG00000007952	NOX1	NADPH oxidase 1 [Source:HGNC Symbol;Acc:7889]
ENSSSCG00000012487	XKRX	X	90542826	90557585	ENSG00000182489	XKRX	XK, Kell blood group complex subunit-related, X-linked [Source:HGNC Symbol;Acc:29845]
ENSSSCG00000012488	ARL13A	X	90599932	90610564	ENSG00000174225	ARL13A	ADP-ribosylation factor-like 13A [Source:HGNC Symbol;Acc:31709]
ENSSSCG00000012491	CENPI	X	90692528	90742570	ENSG00000102384	CENPI	centromere protein I [Source:HGNC Symbol;Acc:3968]
ENSSSCG00000012490	TMEM35	X	90744076	90757420	ENSG00000126950	TMEM35	transmembrane protein 35 [Source:HGNC Symbol;Acc:25864]
ENSSSCG00000012489	TRMT2B	X	90777338	90808523	ENSG00000188917	TRMT2B	TRM2 tRNA methyltransferase 2 homolog B (S. cerevisiae) [Source:HGNC Symbol;Acc:25748]
ENSSSCG00000012492	DRP2	X	90919754	90955628	ENSG00000102385	DRP2	dystrophin related protein 2 [Source:HGNC Symbol;Acc:3032]
ENSSSCG00000012493	TAF7L	X	90962649	90983425	ENSG00000102387	TAF7L	TAF7-like RNA polymerase II, TATA box binding protein (TBP)-associated factor, 50kDa [Source:HGNC Symbol;Acc:11548]
ENSSSCG00000012494	TIMM8A	X	91010554	91013245	ENSG00000126953	TIMM8A	translocase of inner mitochondrial membrane 8 homolog A (yeast) [Source:HGNC Symbol;Acc:11817]
ENSSSCG00000012495	BTK	X	91013922	91037150	ENSG00000010671	BTK	Bruton agammaglobulinemia tyrosine kinase [Source:HGNC Symbol;Acc:1133]
ENSSSCG00000012504	NAP1L3	X	92751743	92754360	ENSG00000186310	NAP1L3	nucleosome assembly protein 1-like 3 [Source:HGNC Symbol;Acc:7639]
ENSSSCG00000028955		X	94029319	94030485	ENSG00000213462	ERV3-1	endogenous retrovirus group 3, member 1 [Source:HGNC Symbol;Acc:3454]
ENSSSCG00000029771	PCDH11X	X	94394186	94472133	ENSG00000099715	PCDH11Y	protocadherin 11 Y-linked [Source:HGNC Symbol;Acc:15813]
ENSSSCG00000029771	PCDH11X	X	94394186	94472133	ENSG00000102290	PCDH11X	protocadherin 11 X-linked [Source:HGNC Symbol;Acc:8656]
ENSSSCG00000012500		X	96322204	96323870	ENSG00000213462	ERV3-1	endogenous retrovirus group 3, member 1 [Source:HGNC Symbol;Acc:3454]
ENSSSCG00000012508	ARMCX6	X	97042147	97043055	ENSG00000198960	ARMCX6	armadillo repeat containing, X-linked 6 [Source:HGNC Symbol;Acc:26094]
ENSSSCG00000012509	ARMCX3	X	97051605	97053543	ENSG00000102401	ARMCX3	armadillo repeat containing, X-linked 3 [Source:HGNC Symbol;Acc:24065]
ENSSSCG00000012510	ARMCX2	X	97076131	97078065	ENSG00000184867	ARMCX2	armadillo repeat containing, X-linked 2 [Source:HGNC Symbol;Acc:16869]
ENSSSCG00000028913		X	97200764	97212408	ENSG00000126952	NXF5	nuclear RNA export factor 5 [Source:HGNC Symbol;Acc:8075]
ENSSSCG00000028913		X	97200764	97212408	ENSG00000185554	NXF2	nuclear RNA export factor 2 [Source:HGNC Symbol;Acc:8072]
ENSSSCG00000028913		X	97200764	97212408	ENSG00000185945	NXF2B	nuclear RNA export factor 2B [Source:HGNC Symbol;Acc:23984]
ENSSSCG00000012512	ZMAT1	X	97258178	97278712	ENSG00000166432	ZMAT1	zinc finger, matrin-type 1 [Source:HGNC Symbol;Acc:29377]
ENSSSCG00000012513		X	97443879	97444628	ENSG00000133142	TCEAL4	transcription elongation factor A (SII)-like 4 [Source:HGNC Symbol;Acc:26121]
ENSSSCG00000012513		X	97443879	97444628	ENSG00000184905	TCEAL2	transcription elongation factor A (SII)-like 2 [Source:HGNC Symbol;Acc:29818]
ENSSSCG00000028062		X	97459032	97461063	ENSG00000196507	TCEAL3	transcription elongation factor A (SII)-like 3 [Source:HGNC Symbol;Acc:28247]
ENSSSCG00000028062		X	97459032	97461063	ENSG00000204071	TCEAL6	transcription elongation factor A (SII)-like 6 [Source:HGNC Symbol;Acc:24553]
ENSSSCG00000028062		X	97459032	97461063	ENSG00000204065	TCEAL5	transcription elongation factor A (SII)-like 5 [Source:HGNC Symbol;Acc:22282]
ENSSSCG00000012514	BEX5	X	97469440	97469778	ENSG00000184515	BEX5	brain expressed, X-linked 5 [Source:HGNC Symbol;Acc:27990]
ENSSSCG00000026976		X	97547611	97557392	ENSG00000126952	NXF5	nuclear RNA export factor 5 [Source:HGNC Symbol;Acc:8075]
ENSSSCG00000026976		X	97547611	97557392	ENSG00000185554	NXF2	nuclear RNA export factor 2 [Source:HGNC Symbol;Acc:8072]
ENSSSCG00000026976		X	97547611	97557392	ENSG00000185945	NXF2B	nuclear RNA export factor 2B [Source:HGNC Symbol;Acc:23984]
ENSSSCG00000028825		X	97566495	97576275	ENSG00000126952	NXF5	nuclear RNA export factor 5 [Source:HGNC Symbol;Acc:8075]
ENSSSCG00000028825		X	97566495	97576275	ENSG00000185554	NXF2	nuclear RNA export factor 2 [Source:HGNC Symbol;Acc:8072]
ENSSSCG00000028825		X	97566495	97576275	ENSG00000185945	NXF2B	nuclear RNA export factor 2B [Source:HGNC Symbol;Acc:23984]
ENSSSCG00000028695	TMSB15A	X	97685180	97686261	ENSG00000158164	TMSB15A	thymosin beta 15a [Source:HGNC Symbol;Acc:30744]
ENSSSCG00000012519	GPRASP1	X	97745856	97749998	ENSG00000198932	GPRASP1	G protein-coupled receptor associated sorting protein 1 [Source:HGNC Symbol;Acc:24834]
ENSSSCG00000012521	GPRASP2	X	97828399	97832442	ENSG00000158301	GPRASP2	G protein-coupled receptor associated sorting protein 2 [Source:HGNC Symbol;Acc:25169]
ENSSSCG00000012520	BHLHB9	X	97848044	97849720	ENSG00000198908	BHLHB9	basic helix-loop-helix domain containing, class B, 9 [Source:HGNC Symbol;Acc:29353]
ENSSSCG00000012523	TCEAL8	X	97964013	97964366	ENSG00000180964	TCEAL8	transcription elongation factor A (SII)-like 8 [Source:HGNC Symbol;Acc:28683]
ENSSSCG00000012525		X	98011229	98012771	ENSG00000133169	BEX1	brain expressed, X-linked 1 [Source:HGNC Symbol;Acc:1036]
ENSSSCG00000012525		X	98011229	98012771	ENSG00000133134	BEX2	brain expressed X-linked 2 [Source:HGNC Symbol;Acc:30933]
ENSSSCG00000012526	TCEAL7	X	98037106	98037408	ENSG00000182916	TCEAL7	transcription elongation factor A (SII)-like 7 [Source:HGNC Symbol;Acc:28336]
ENSSSCG00000012527	WBP5	X	98066808	98067119	ENSG00000185222	WBP5	WW domain binding protein 5 [Source:HGNC Symbol;Acc:30084]
ENSSSCG00000012528	NGFRAP1	X	98090040	98090414	ENSG00000166681	NGFRAP1	nerve growth factor receptor (TNFRSF16) associated protein 1 [Source:HGNC Symbol;Acc:13388]
ENSSSCG00000012529		X	98130874	98131403	ENSG00000144233	AMMECR1L	AMME chromosomal region gene 1-like [Source:HGNC Symbol;Acc:28658]
ENSSSCG00000012530	TCEAL4	X	98264098	98266059	ENSG00000133142	TCEAL4	transcription elongation factor A (SII)-like 4 [Source:HGNC Symbol;Acc:26121]
ENSSSCG00000012530	TCEAL4	X	98264098	98266059	ENSG00000184905	TCEAL2	transcription elongation factor A (SII)-like 2 [Source:HGNC Symbol;Acc:29818]
ENSSSCG00000012531		X	98277951	98278553	ENSG00000196507	TCEAL3	transcription elongation factor A (SII)-like 3 [Source:HGNC Symbol;Acc:28247]
ENSSSCG00000012531		X	98277951	98278553	ENSG00000204071	TCEAL6	transcription elongation factor A (SII)-like 6 [Source:HGNC Symbol;Acc:24553]
ENSSSCG00000012531		X	98277951	98278553	ENSG00000204065	TCEAL5	transcription elongation factor A (SII)-like 5 [Source:HGNC Symbol;Acc:22282]
ENSSSCG00000012532	TCEAL1	X	98308798	98309277	ENSG00000172465	TCEAL1	transcription elongation factor A (SII)-like 1 [Source:HGNC Symbol;Acc:11616]
ENSSSCG00000012534	MORF4L2	X	98343236	98344102	ENSG00000123562	MORF4L2	mortality factor 4 like 2 [Source:HGNC Symbol;Acc:16849]
ENSSSCG00000012535	GLRA4	X	98375903	98401303	ENSG00000188828	GLRA4	glycine receptor, alpha 4 [Source:HGNC Symbol;Acc:31715]
ENSSSCG00000022571		X	98520641	98521309	ENSG00000123569	H2BFWT	H2B histone family, member W, testis-specific [Source:HGNC Symbol;Acc:27252]
ENSSSCG00000022571		X	98520641	98521309	ENSG00000101812	H2BFM	H2B histone family, member M [Source:HGNC Symbol;Acc:27867]
ENSSSCG00000025890	RAB9B	X	98607495	98608100	ENSG00000123570	RAB9B	RAB9B, member RAS oncogene family [Source:HGNC Symbol;Acc:14090]
ENSSSCG00000012536	PLP1	X	98647173	98665202	ENSG00000123560	PLP1	proteolipid protein 1 [Source:HGNC Symbol;Acc:9086]
ENSSSCG00000021101		X	98777928	98778596	ENSG00000123569	H2BFWT	H2B histone family, member W, testis-specific [Source:HGNC Symbol;Acc:27252]
ENSSSCG00000021101		X	98777928	98778596	ENSG00000101812	H2BFM	H2B histone family, member M [Source:HGNC Symbol;Acc:27867]
ENSSSCG00000012517		X	98800897	98803989	ENSG00000158164	TMSB15A	thymosin beta 15a [Source:HGNC Symbol;Acc:30744]
ENSSSCG00000012540	MCART6	X	98822341	98823261	ENSG00000176274	MCART6	mitochondrial carrier triple repeat 6 [Source:HGNC Symbol;Acc:31894]
ENSSSCG00000012541		X	98832416	98833552	ENSG00000174460	ZCCHC12	zinc finger, CCHC domain containing 12 [Source:HGNC Symbol;Acc:27273]
ENSSSCG00000012543	ESX1	X	99056329	99061845	ENSG00000123576	ESX1	ESX homeobox 1 [Source:HGNC Symbol;Acc:14865]
ENSSSCG00000012542	FAM199X	X	99087898	99120104	ENSG00000123575	FAM199X	family with sequence similarity 199, X-linked [Source:HGNC Symbol;Acc:25195]
ENSSSCG00000012544		X	100099308	100100754	ENSG00000133149	TEX13A	testis expressed 13A [Source:HGNC Symbol;Acc:11735]
ENSSSCG00000012544		X	100099308	100100754	ENSG00000170925	TEX13B	testis expressed 13B [Source:HGNC Symbol;Acc:11736]
ENSSSCG00000022981		X	100336381	100337637	ENSG00000133149	TEX13A	testis expressed 13A [Source:HGNC Symbol;Acc:11735]
ENSSSCG00000022981		X	100336381	100337637	ENSG00000170925	TEX13B	testis expressed 13B [Source:HGNC Symbol;Acc:11736]
ENSSSCG00000012545	IL1RAPL2	X	100781195	100811786	ENSG00000189108	IL1RAPL2	interleukin 1 receptor accessory protein-like 2 [Source:HGNC Symbol;Acc:5997]
ENSSSCG00000012546		X	100950999	101018633	ENSG00000123572	NRK	Nik related kinase [Source:HGNC Symbol;Acc:25391]
ENSSSCG00000012547	SERPINA7	X	101067043	101072645	ENSG00000123561	SERPINA7	serpin peptidase inhibitor, clade A (alpha-1 antiproteinase, antitrypsin), member 7 [Source:HGNC Symbol;Acc:11583]
ENSSSCG00000012548	MUM1L1	X	101168736	101170814	ENSG00000157502	MUM1L1	melanoma associated antigen (mutated) 1-like 1 [Source:HGNC Symbol;Acc:26583]
ENSSSCG00000012549	CXORF57	X	101383191	101469604	ENSG00000147231	CXorf57	chromosome X open reading frame 57 [Source:HGNC Symbol;Acc:25486]
ENSSSCG00000028130		X	101503446	101523869	ENSG00000147231	CXorf57	chromosome X open reading frame 57 [Source:HGNC Symbol;Acc:25486]
ENSSSCG00000012551	RNF128	X	101559009	101618121	ENSG00000133135	RNF128	ring finger protein 128, E3 ubiquitin protein ligase [Source:HGNC Symbol;Acc:21153]
ENSSSCG00000023962		X	101641946	101646587	ENSG00000133138	TBC1D8B	TBC1 domain family, member 8B (with GRAM domain) [Source:HGNC Symbol;Acc:24715]
ENSSSCG00000012552		X	101648190	101679213	ENSG00000133138	TBC1D8B	TBC1 domain family, member 8B (with GRAM domain) [Source:HGNC Symbol;Acc:24715]
ENSSSCG00000023574		X	101680029	101681759	ENSG00000133138	TBC1D8B	TBC1 domain family, member 8B (with GRAM domain) [Source:HGNC Symbol;Acc:24715]
ENSSSCG00000022993		X	101681937	101698817	ENSG00000133138	TBC1D8B	TBC1 domain family, member 8B (with GRAM domain) [Source:HGNC Symbol;Acc:24715]
ENSSSCG00000012553	RIPPLY1	X	101723694	101726416	ENSG00000147223	RIPPLY1	ripply1 homolog (zebrafish) [Source:HGNC Symbol;Acc:25117]
ENSSSCG00000012556	RBM41	X	101885188	101947396	ENSG00000089682	RBM41	RNA binding motif protein 41 [Source:HGNC Symbol;Acc:25617]
ENSSSCG00000012557	NUP62CL	X	101950770	102030515	ENSG00000198088	NUP62CL	nucleoporin 62kDa C-terminal like [Source:HGNC Symbol;Acc:25960]
ENSSSCG00000012558	CXORF41	X	102038258	102067762	ENSG00000080572	CXorf41	chromosome X open reading frame 41 [Source:HGNC Symbol;Acc:28570]
ENSSSCG00000012561	FRMPD3	X	102458866	102507953	ENSG00000147234	FRMPD3	FERM and PDZ domain containing 3 [Source:HGNC Symbol;Acc:29382]
ENSSSCG00000030241	TSC22D3	X	102611634	102614919	ENSG00000157514	TSC22D3	TSC22 domain family, member 3 [Source:HGNC Symbol;Acc:3051]
ENSSSCG00000012562	NCBP2L	X	102698028	102699176	ENSG00000170935	NCBP2L	nuclear cap binding protein subunit 2-like [Source:HGNC Symbol;Acc:31795]
ENSSSCG00000012564	MID2	X	102730635	102831134	ENSG00000080561	MID2	midline 2 [Source:HGNC Symbol;Acc:7096]
ENSSSCG00000012565		X	102870210	102871461	ENSG00000133149	TEX13A	testis expressed 13A [Source:HGNC Symbol;Acc:11735]
ENSSSCG00000012565		X	102870210	102871461	ENSG00000170925	TEX13B	testis expressed 13B [Source:HGNC Symbol;Acc:11736]
ENSSSCG00000012567		X	102952683	102973926	ENSG00000101842	VSIG1	V-set and immunoglobulin domain containing 1 [Source:HGNC Symbol;Acc:28675]
ENSSSCG00000012568	PSMD10	X	102980375	102988914	ENSG00000101843	PSMD10	proteasome (prosome, macropain) 26S subunit, non-ATPase, 10 [Source:HGNC Symbol;Acc:9555]
ENSSSCG00000012569	ATG4A	X	102985759	103062971	ENSG00000101844	ATG4A	ATG4 autophagy related 4 homolog A (S. cerevisiae) [Source:HGNC Symbol;Acc:16489]
ENSSSCG00000012571	COL4A6	X	103072684	103136037	ENSG00000197565	COL4A6	collagen, type IV, alpha 6 [Source:HGNC Symbol;Acc:2208]
ENSSSCG00000012572	COL4A5	X	103660404	103682903	ENSG00000188153	COL4A5	collagen, type IV, alpha 5 [Source:HGNC Symbol;Acc:2207]
ENSSSCG00000012574	AMMECR1	X	103860295	103975625	ENSG00000101935	AMMECR1	Alport syndrome, mental retardation, midface hypoplasia and elliptocytosis chromosomal region gene 1 [Source:HGNC Symbol;Acc:467]
ENSSSCG00000027981	RGAG1	X	104116662	104121675	ENSG00000243978	RGAG1	retrotransposon gag domain containing 1 [Source:HGNC Symbol;Acc:29245]
ENSSSCG00000012576	CHRDL1	X	104266865	104396474	ENSG00000101938	CHRDL1	chordin-like 1 [Source:HGNC Symbol;Acc:29861]
ENSSSCG00000012578		X	105013176	105014167	ENSG00000105669	COPE	coatomer protein complex, subunit epsilon [Source:HGNC Symbol;Acc:2234]
ENSSSCG00000012580	GUCY2F	X	105087732	105112935	ENSG00000101890	GUCY2F	guanylate cyclase 2F, retinal [Source:HGNC Symbol;Acc:4691]
ENSSSCG00000012581	NXT2	X	105300452	105304763	ENSG00000101888	NXT2	nuclear transport factor 2-like export factor 2 [Source:HGNC Symbol;Acc:18151]
ENSSSCG00000012582	KCNE1L	X	105357114	105357551	ENSG00000176076	KCNE1L	KCNE1-like [Source:HGNC Symbol;Acc:6241]
ENSSSCG00000012583	ACSL4	X	105375895	105452644	ENSG00000068366	ACSL4	acyl-CoA synthetase long-chain family member 4 [Source:HGNC Symbol;Acc:3571]
ENSSSCG00000012584	CAPN6	X	105673315	105702685	ENSG00000077274	CAPN6	calpain 6 [Source:HGNC Symbol;Acc:1483]
ENSSSCG00000012586	ALG13	X	106059484	106122895	ENSG00000101901	ALG13	asparagine-linked glycosylation 13 homolog (S. cerevisiae) [Source:HGNC Symbol;Acc:30881]
ENSSSCG00000012587	TRPC5	X	106139507	106276129	ENSG00000072315	TRPC5	transient receptor potential cation channel, subfamily C, member 5 [Source:HGNC Symbol;Acc:12337]
ENSSSCG00000012589	ZCCHC16	X	106696005	106696934	ENSG00000187823	ZCCHC16	zinc finger, CCHC domain containing 16 [Source:HGNC Symbol;Acc:25214]
ENSSSCG00000012590	LHFPL1	X	106788149	106846663	ENSG00000182508	LHFPL1	lipoma HMGIC fusion partner-like 1 [Source:HGNC Symbol;Acc:6587]
ENSSSCG00000012591	AMOT	X	106950604	107004559	ENSG00000126016	AMOT	angiomotin [Source:HGNC Symbol;Acc:17810]
ENSSSCG00000012593	HTR2C	X	108819706	108871486	ENSG00000147246	HTR2C	5-hydroxytryptamine (serotonin) receptor 2C, G protein-coupled [Source:HGNC Symbol;Acc:5295]
ENSSSCG00000012594	IL13RA2	X	108965153	108979512	ENSG00000123496	IL13RA2	interleukin 13 receptor, alpha 2 [Source:HGNC Symbol;Acc:5975]
ENSSSCG00000012595	LRCH2	X	109048854	109122133	ENSG00000130224	LRCH2	leucine-rich repeats and calponin homology (CH) domain containing 2 [Source:HGNC Symbol;Acc:29292]
ENSSSCG00000012596	LUZP4	X	109209513	109216127	ENSG00000102021	LUZP4	leucine zipper protein 4 [Source:HGNC Symbol;Acc:24971]
ENSSSCG00000012597	PLS3	X	109452788	109538853	ENSG00000102024	PLS3	plastin 3 [Source:HGNC Symbol;Acc:9091]
ENSSSCG00000012600	AGTR2	X	109824121	109825209	ENSG00000180772	AGTR2	angiotensin II receptor, type 2 [Source:HGNC Symbol;Acc:338]
ENSSSCG00000022372	SLC6A14	X	110086662	110131652	ENSG00000087916	SLC6A14	solute carrier family 6 (amino acid transporter), member 14 [Source:HGNC Symbol;Acc:11047]
ENSSSCG00000021942	CXorf61	X	110114025	110115147	ENSG00000204019	CXorf61	chromosome X open reading frame 61 [Source:HGNC Symbol;Acc:33494]
ENSSSCG00000012601		X	112411816	112413301	ENSG00000236446	CT47B1	cancer/testis antigen family 47, member B1 [Source:HGNC Symbol;Acc:33293]
ENSSSCG00000012601		X	112411816	112413301	ENSG00000226685	CT47A12	cancer/testis antigen family 47, member A12 [Source:HGNC Symbol;Acc:33292]
ENSSSCG00000012601		X	112411816	112413301	ENSG00000226929	CT47A11	cancer/testis antigen family 47, member A11 [Source:HGNC Symbol;Acc:27397]
ENSSSCG00000012601		X	112411816	112413301	ENSG00000224089	CT47A10	cancer/testis antigen family 47, member A10 [Source:HGNC Symbol;Acc:33291]
ENSSSCG00000012601		X	112411816	112413301	ENSG00000226600	CT47A9	cancer/testis antigen family 47, member A9 [Source:HGNC Symbol;Acc:33290]
ENSSSCG00000012601		X	112411816	112413301	ENSG00000230347	CT47A8	cancer/testis antigen family 47, member A8 [Source:HGNC Symbol;Acc:33289]
ENSSSCG00000012601		X	112411816	112413301	ENSG00000228517	CT47A7	cancer/testis antigen family 47, member A7 [Source:HGNC Symbol;Acc:33288]
ENSSSCG00000012601		X	112411816	112413301	ENSG00000237957	CT47A5	cancer/testis antigen family 47, member A5 [Source:HGNC Symbol;Acc:33286]
ENSSSCG00000012601		X	112411816	112413301	ENSG00000226023	CT47A6	cancer/testis antigen family 47, member A6 [Source:HGNC Symbol;Acc:33287]
ENSSSCG00000012601		X	112411816	112413301	ENSG00000230594	CT47A4	cancer/testis antigen family 47, member A4 [Source:HGNC Symbol;Acc:33285]
ENSSSCG00000012601		X	112411816	112413301	ENSG00000236126	CT47A3	cancer/testis antigen family 47, member A3 [Source:HGNC Symbol;Acc:33284]
ENSSSCG00000012601		X	112411816	112413301	ENSG00000236371	CT47A1	cancer/testis antigen family 47, member A1 [Source:HGNC Symbol;Acc:33282]
ENSSSCG00000012601		X	112411816	112413301	ENSG00000242362	CT47A2	cancer/testis antigen family 47, member A2 [Source:HGNC Symbol;Acc:33283]
ENSSSCG00000012602	C1GALT1C1	X	112640638	112644345	ENSG00000171155	C1GALT1C1	C1GALT1-specific chaperone 1 [Source:HGNC Symbol;Acc:24338]
ENSSSCG00000012603	CUL4B	X	112689763	112716224	ENSG00000158290	CUL4B	cullin 4B [Source:HGNC Symbol;Acc:2555]
ENSSSCG00000012606	ATP1B4	X	112773872	112791611	ENSG00000101892	ATP1B4	ATPase, Na+/K+ transporting, beta 4 polypeptide [Source:HGNC Symbol;Acc:808]
ENSSSCG00000012604	LAMP2	X	112846177	112883411	ENSG00000005893	LAMP2	lysosomal-associated membrane protein 2 [Source:HGNC Symbol;Acc:6501]
ENSSSCG00000029478		X	112928357	112943407	ENSG00000158290	CUL4B	cullin 4B [Source:HGNC Symbol;Acc:2555]
ENSSSCG00000012607	FAM70A	X	113038367	113088797	ENSG00000125355	FAM70A	family with sequence similarity 70, member A [Source:HGNC Symbol;Acc:26086]
ENSSSCG00000012608	ZBTB33	X	113092284	113094302	ENSG00000177485	ZBTB33	zinc finger and BTB domain containing 33 [Source:HGNC Symbol;Acc:16682]
ENSSSCG00000012611	RHOXF1	X	113301507	113307101	ENSG00000101883	RHOXF1	Rhox homeobox family, member 1 [Source:HGNC Symbol;Acc:29993]
ENSSSCG00000024056		X	113322336	113324446	ENSG00000123576	ESX1	ESX homeobox 1 [Source:HGNC Symbol;Acc:14865]
ENSSSCG00000012613	NKAP	X	113335124	113360174	ENSG00000101882	NKAP	NFKB activating protein [Source:HGNC Symbol;Acc:29873]
ENSSSCG00000012614	AKAP14	X	113359532	113372938	ENSG00000186471	AKAP14	A kinase (PRKA) anchor protein 14 [Source:HGNC Symbol;Acc:24061]
ENSSSCG00000023277	NDUFA1	X	113388325	113391956	ENSG00000125356	NDUFA1	NADH dehydrogenase (ubiquinone) 1 alpha subcomplex, 1, 7.5kDa [Source:HGNC Symbol;Acc:7683]
ENSSSCG00000022359	RNF113A	X	113392115	113393319	ENSG00000125352	RNF113A	ring finger protein 113A [Source:HGNC Symbol;Acc:12974]
ENSSSCG00000012617	UPF3B	X	113406143	113427264	ENSG00000125351	UPF3B	UPF3 regulator of nonsense transcripts homolog B (yeast) [Source:HGNC Symbol;Acc:20439]
ENSSSCG00000012618	ANKRD58	X	113454156	113455121	ENSG00000187808	SOWAHD	sosondowah ankyrin repeat domain family member D [Source:HGNC Symbol;Acc:32960]
ENSSSCG00000012619	SEPT6	X	113565128	113631649	ENSG00000125354	SEPT6	septin 6 [Source:HGNC Symbol;Acc:15848]
ENSSSCG00000012620	NKRF	X	113639451	113654419	ENSG00000186416	NKRF	NFKB repressing factor [Source:HGNC Symbol;Acc:19374]
ENSSSCG00000012621	UBE2A	X	113657316	113666924	ENSG00000077721	UBE2A	ubiquitin-conjugating enzyme E2A [Source:HGNC Symbol;Acc:12472]
ENSSSCG00000012622	CXORF56	X	113678591	113690296	ENSG00000018610	CXorf56	chromosome X open reading frame 56 [Source:HGNC Symbol;Acc:26239]
ENSSSCG00000012624	SLC25A43	X	113758574	113796879	ENSG00000077713	SLC25A43	solute carrier family 25, member 43 [Source:HGNC Symbol;Acc:30557]
ENSSSCG00000012625	PGRMC1	X	113925674	113933819	ENSG00000101856	PGRMC1	progesterone receptor membrane component 1 [Source:HGNC Symbol;Acc:16090]
ENSSSCG00000012627	AKAP17A	X	113939235	113947935	ENSG00000197976	AKAP17A	A kinase (PRKA) anchor protein 17A [Source:HGNC Symbol;Acc:18783]
ENSSSCG00000012629		X	114059874	114061384	ENSG00000236446	CT47B1	cancer/testis antigen family 47, member B1 [Source:HGNC Symbol;Acc:33293]
ENSSSCG00000012629		X	114059874	114061384	ENSG00000226685	CT47A12	cancer/testis antigen family 47, member A12 [Source:HGNC Symbol;Acc:33292]
ENSSSCG00000012629		X	114059874	114061384	ENSG00000226929	CT47A11	cancer/testis antigen family 47, member A11 [Source:HGNC Symbol;Acc:27397]
ENSSSCG00000012629		X	114059874	114061384	ENSG00000224089	CT47A10	cancer/testis antigen family 47, member A10 [Source:HGNC Symbol;Acc:33291]
ENSSSCG00000012629		X	114059874	114061384	ENSG00000226600	CT47A9	cancer/testis antigen family 47, member A9 [Source:HGNC Symbol;Acc:33290]
ENSSSCG00000012629		X	114059874	114061384	ENSG00000230347	CT47A8	cancer/testis antigen family 47, member A8 [Source:HGNC Symbol;Acc:33289]
ENSSSCG00000012629		X	114059874	114061384	ENSG00000228517	CT47A7	cancer/testis antigen family 47, member A7 [Source:HGNC Symbol;Acc:33288]
ENSSSCG00000012629		X	114059874	114061384	ENSG00000237957	CT47A5	cancer/testis antigen family 47, member A5 [Source:HGNC Symbol;Acc:33286]
ENSSSCG00000012629		X	114059874	114061384	ENSG00000226023	CT47A6	cancer/testis antigen family 47, member A6 [Source:HGNC Symbol;Acc:33287]
ENSSSCG00000012629		X	114059874	114061384	ENSG00000230594	CT47A4	cancer/testis antigen family 47, member A4 [Source:HGNC Symbol;Acc:33285]
ENSSSCG00000012629		X	114059874	114061384	ENSG00000236126	CT47A3	cancer/testis antigen family 47, member A3 [Source:HGNC Symbol;Acc:33284]
ENSSSCG00000012629		X	114059874	114061384	ENSG00000236371	CT47A1	cancer/testis antigen family 47, member A1 [Source:HGNC Symbol;Acc:33282]
ENSSSCG00000012629		X	114059874	114061384	ENSG00000242362	CT47A2	cancer/testis antigen family 47, member A2 [Source:HGNC Symbol;Acc:33283]
ENSSSCG00000012631	LONRF3	X	114093093	114142563	ENSG00000175556	LONRF3	LON peptidase N-terminal domain and ring finger 3 [Source:HGNC Symbol;Acc:21152]
ENSSSCG00000012632		X	114303458	114304666	ENSG00000174460	ZCCHC12	zinc finger, CCHC domain containing 12 [Source:HGNC Symbol;Acc:27273]
ENSSSCG00000012633	IL13RA1	X	114333596	114386429	ENSG00000131724	IL13RA1	interleukin 13 receptor, alpha 1 [Source:HGNC Symbol;Acc:5974]
ENSSSCG00000012634	DOCK11	X	114418295	114571134	ENSG00000147251	DOCK11	dedicator of cytokinesis 11 [Source:HGNC Symbol;Acc:23483]
ENSSSCG00000012636		X	114965401	114992223	ENSG00000003096	KLHL13	kelch-like 13 (Drosophila) [Source:HGNC Symbol;Acc:22931]
ENSSSCG00000012637		X	115091104	115105099	ENSG00000003096	KLHL13	kelch-like 13 (Drosophila) [Source:HGNC Symbol;Acc:22931]
ENSSSCG00000012638	GRIA3	X	115591623	115865956	ENSG00000125675	GRIA3	glutamate receptor, ionotropic, AMPA 3 [Source:HGNC Symbol;Acc:4573]
ENSSSCG00000012639	THOC2	X	115935250	116048870	ENSG00000125676	THOC2	THO complex 2 [Source:HGNC Symbol;Acc:19073]
ENSSSCG00000012642	STAG2	X	116341278	116433646	ENSG00000101972	STAG2	stromal antigen 2 [Source:HGNC Symbol;Acc:11355]
ENSSSCG00000012643	SH2D1A	X	116692457	116717727	ENSG00000183918	SH2D1A	SH2 domain containing 1A [Source:HGNC Symbol;Acc:10820]
ENSSSCG00000012644	ODZ1	X	116725239	117074349	ENSG00000009694	ODZ1	odz, odd Oz/ten-m homolog 1 (Drosophila) [Source:HGNC Symbol;Acc:8117]
ENSSSCG00000012645		X	118321679	118323094	ENSG00000198354	DCAF12L2	DDB1 and CUL4 associated factor 12-like 2 [Source:HGNC Symbol;Acc:32950]
ENSSSCG00000012645		X	118321679	118323094	ENSG00000198889	DCAF12L1	DDB1 and CUL4 associated factor 12-like 1 [Source:HGNC Symbol;Acc:29395]
ENSSSCG00000012647	CXORF64	X	118823961	118825616	ENSG00000183631	CXorf64	chromosome X open reading frame 64 [Source:HGNC Symbol;Acc:34498]
ENSSSCG00000012648	ACTRT1	X	120283770	120284903	ENSG00000123165	ACTRT1	actin-related protein T1 [Source:HGNC Symbol;Acc:24027]
ENSSSCG00000012649	SMARCA1	X	121756240	121832582	ENSG00000102038	SMARCA1	SWI/SNF related, matrix associated, actin dependent regulator of chromatin, subfamily a, member 1 [Source:HGNC Symbol;Acc:11097]
ENSSSCG00000012650	OCRL	X	121904588	121959210	ENSG00000122126	OCRL	oculocerebrorenal syndrome of Lowe [Source:HGNC Symbol;Acc:8108]
ENSSSCG00000012651	XPNPEP2	X	122102765	122131132	ENSG00000122121	XPNPEP2	X-prolyl aminopeptidase (aminopeptidase P) 2, membrane-bound [Source:HGNC Symbol;Acc:12823]
ENSSSCG00000012652	SASH3	X	122143027	122157139	ENSG00000122122	SASH3	SAM and SH3 domain containing 3 [Source:HGNC Symbol;Acc:15975]
ENSSSCG00000012653	ZDHHC9	X	122170148	122205078	ENSG00000188706	ZDHHC9	zinc finger, DHHC-type containing 9 [Source:HGNC Symbol;Acc:18475]
ENSSSCG00000030606		X	122225986	122226639	ENSG00000242715	CCDC169	coiled-coil domain containing 169 [Source:HGNC Symbol;Acc:34361]
ENSSSCG00000012654		X	122248045	122269339	ENSG00000156697	UTP14A	UTP14, U3 small nucleolar ribonucleoprotein, homolog A (yeast) [Source:HGNC Symbol;Acc:10665]
ENSSSCG00000012654		X	122248045	122269339	ENSG00000253797	UTP14C	UTP14, U3 small nucleolar ribonucleoprotein, homolog C (yeast) [Source:HGNC Symbol;Acc:20321]
ENSSSCG00000012655	BCORL1	X	122332162	122381559	ENSG00000085185	BCORL1	BCL6 corepressor-like 1 [Source:HGNC Symbol;Acc:25657]
ENSSSCG00000012656	ELF4	X	122386179	122429826	ENSG00000102034	ELF4	E74-like factor 4 (ets domain transcription factor) [Source:HGNC Symbol;Acc:3319]
ENSSSCG00000012657	AIFM1	X	122439445	122476820	ENSG00000156709	AIFM1	apoptosis-inducing factor, mitochondrion-associated, 1 [Source:HGNC Symbol;Acc:8768]
ENSSSCG00000012658	RAB33A	X	122481351	122491726	ENSG00000134594	RAB33A	RAB33A, member RAS oncogene family [Source:HGNC Symbol;Acc:9773]
ENSSSCG00000012659	ZNF280C	X	122505268	122564168	ENSG00000056277	ZNF280C	zinc finger protein 280C [Source:HGNC Symbol;Acc:25955]
ENSSSCG00000012660	SLC25A14	X	122597859	122627586	ENSG00000102078	SLC25A14	solute carrier family 25 (mitochondrial carrier, brain), member 14 [Source:HGNC Symbol;Acc:10984]
ENSSSCG00000012661	GPR119	X	122640746	122641753	ENSG00000147262	GPR119	G protein-coupled receptor 119 [Source:HGNC Symbol;Acc:19060]
ENSSSCG00000012663	ENOX2	X	122802393	122976550	ENSG00000165675	ENOX2	ecto-NOX disulfide-thiol exchanger 2 [Source:HGNC Symbol;Acc:2259]
ENSSSCG00000026535		X	123356204	123364688	ENSG00000147256	ARHGAP36	Rho GTPase activating protein 36 [Source:HGNC Symbol;Acc:26388]
ENSSSCG00000012669	ARHGAP36	X	123543724	123552540	ENSG00000147256	ARHGAP36	Rho GTPase activating protein 36 [Source:HGNC Symbol;Acc:26388]
ENSSSCG00000012667	IGSF1	X	123691115	123706694	ENSG00000147255	IGSF1	immunoglobulin superfamily, member 1 [Source:HGNC Symbol;Acc:5948]
ENSSSCG00000012671	OR13H1	X	123911901	123912827	ENSG00000171054	OR13H1	olfactory receptor, family 13, subfamily H, member 1 [Source:HGNC Symbol;Acc:14755]
ENSSSCG00000021205	MST4	X	124210635	124230967	ENSG00000134602	MST4	Serine/threonine-protein kinase MST4 [Source:UniProtKB/Swiss-Prot;Acc:Q9P289]
ENSSSCG00000023618	FRMD7	X	124264033	124279838	ENSG00000165694	FRMD7	FERM domain containing 7 [Source:HGNC Symbol;Acc:8079]
ENSSSCG00000026301	RAP2C	X	124342367	124358378	ENSG00000123728	RAP2C	RAP2C, member of RAS oncogene family [Source:HGNC Symbol;Acc:21165]
ENSSSCG00000012676	MBNL3	X	124505029	124539550	ENSG00000076770	MBNL3	muscleblind-like splicing regulator 3 [Source:HGNC Symbol;Acc:20564]
ENSSSCG00000012678	USP26	X	125127003	125129717	ENSG00000134588	USP26	ubiquitin specific peptidase 26 [Source:HGNC Symbol;Acc:13485]
ENSSSCG00000012679	GPC4	X	125340701	125380867	ENSG00000076716	GPC4	glypican 4 [Source:HGNC Symbol;Acc:4452]
ENSSSCG00000012680	GPC3	X	125676111	126059403	ENSG00000147257	GPC3	glypican 3 [Source:HGNC Symbol;Acc:4451]
ENSSSCG00000012685	FAM122B	X	126462445	126482607	ENSG00000156504	FAM122B	family with sequence similarity 122B [Source:HGNC Symbol;Acc:30490]
ENSSSCG00000012686	MOSPD1	X	126558348	126582412	ENSG00000101928	MOSPD1	motile sperm domain containing 1 [Source:HGNC Symbol;Acc:25235]
ENSSSCG00000026763		X	126657810	126659061	ENSG00000212747	FAM127C	family with sequence similarity 127, member C [Source:HGNC Symbol;Acc:33156]
ENSSSCG00000026763		X	126657810	126659061	ENSG00000134590	FAM127A	family with sequence similarity 127, member A [Source:HGNC Symbol;Acc:2569]
ENSSSCG00000026763		X	126657810	126659061	ENSG00000203950	FAM127B	family with sequence similarity 127, member B [Source:HGNC Symbol;Acc:24514]
ENSSSCG00000025694		X	126691126	126691467	ENSG00000212747	FAM127C	family with sequence similarity 127, member C [Source:HGNC Symbol;Acc:33156]
ENSSSCG00000025694		X	126691126	126691467	ENSG00000134590	FAM127A	family with sequence similarity 127, member A [Source:HGNC Symbol;Acc:2569]
ENSSSCG00000025694		X	126691126	126691467	ENSG00000203950	FAM127B	family with sequence similarity 127, member B [Source:HGNC Symbol;Acc:24514]
ENSSSCG00000012691	ZNF449	X	126771963	126773133	ENSG00000173275	ZNF449	zinc finger protein 449 [Source:HGNC Symbol;Acc:21039]
ENSSSCG00000023622		X	126786753	126786986	ENSG00000184785	CXorf69	chromosome X open reading frame 69 [Source:HGNC Symbol;Acc:41913]
ENSSSCG00000012689	ZNF75D	X	126806111	126817297	ENSG00000186376	ZNF75D	zinc finger protein 75D [Source:HGNC Symbol;Acc:13145]
ENSSSCG00000022484		X	126856502	126856840	ENSG00000212747	FAM127C	family with sequence similarity 127, member C [Source:HGNC Symbol;Acc:33156]
ENSSSCG00000022484		X	126856502	126856840	ENSG00000134590	FAM127A	family with sequence similarity 127, member A [Source:HGNC Symbol;Acc:2569]
ENSSSCG00000022484		X	126856502	126856840	ENSG00000203950	FAM127B	family with sequence similarity 127, member B [Source:HGNC Symbol;Acc:24514]
ENSSSCG00000012693	CXorf48	X	126871549	126900021	ENSG00000169551	CXorf48	chromosome X open reading frame 48 [Source:HGNC Symbol;Acc:26047]
ENSSSCG00000028930		X	126896830	126897033	ENSG00000184785	CXorf69	chromosome X open reading frame 69 [Source:HGNC Symbol;Acc:41913]
ENSSSCG00000012695	DDX26B	X	126934731	126995151	ENSG00000165359	DDX26B	DEAD/H (Asp-Glu-Ala-Asp/His) box polypeptide 26B [Source:HGNC Symbol;Acc:27334]
ENSSSCG00000025854	MMGT1	X	127067831	127080417	ENSG00000169446	MMGT1	membrane magnesium transporter 1 [Source:HGNC Symbol;Acc:28100]
ENSSSCG00000012698	SLC9A6	X	127098562	127152481	ENSG00000198689	SLC9A6	solute carrier family 9, subfamily A (NHE6, cation proton antiporter 6), member 6 [Source:HGNC Symbol;Acc:11079]
ENSSSCG00000012699	FHL1C	X	127278177	127289862	ENSG00000022267	FHL1	four and a half LIM domains 1 [Source:HGNC Symbol;Acc:3702]
ENSSSCG00000012700	MAP7D3	X	127296043	127336306	ENSG00000129680	MAP7D3	MAP7 domain containing 3 [Source:HGNC Symbol;Acc:25742]
ENSSSCG00000025753	BRS3	X	127473615	127477877	ENSG00000102239	BRS3	bombesin-like receptor 3 [Source:HGNC Symbol;Acc:1113]
ENSSSCG00000023062	HTATSF1	X	127482187	127501139	ENSG00000102241	HTATSF1	HIV-1 Tat specific factor 1 [Source:HGNC Symbol;Acc:5276]
ENSSSCG00000025438	VGLL1	X	127520165	127542374	ENSG00000102243	VGLL1	vestigial like 1 (Drosophila) [Source:HGNC Symbol;Acc:20985]
ENSSSCG00000030172	CD40L	X	127636797	127647863	ENSG00000102245	CD40LG	CD40 ligand [Source:HGNC Symbol;Acc:11935]
ENSSSCG00000030460	ARHGEF6	X	127660523	127741866	ENSG00000129675	ARHGEF6	Rac/Cdc42 guanine nucleotide exchange factor (GEF) 6 [Source:HGNC Symbol;Acc:685]
ENSSSCG00000012703	RBMX	X	127896483	127901929	ENSG00000147274	RBMX	RNA binding motif protein, X-linked [Source:HGNC Symbol;Acc:9910]
ENSSSCG00000012230		X	128199425	128201005	ENSG00000165169	DYNLT3	dynein, light chain, Tctex-type 3 [Source:HGNC Symbol;Acc:11694]
ENSSSCG00000012705	ZIC3	X	128552010	128557446	ENSG00000156925	ZIC3	Zic family member 3 [Source:HGNC Symbol;Acc:12874]
ENSSSCG00000022331	FGF13	X	129613236	129689399	ENSG00000129682	FGF13	fibroblast growth factor 13 [Source:HGNC Symbol;Acc:3670]
ENSSSCG00000012711	F9	X	130417597	130447044	ENSG00000101981	F9	coagulation factor IX [Source:HGNC Symbol;Acc:3551]
ENSSSCG00000012712	MCF2	X	130466001	130575778	ENSG00000101977	MCF2	MCF.2 cell line derived transforming sequence [Source:HGNC Symbol;Acc:6940]
ENSSSCG00000012713	ATP11C	X	130614127	130769626	ENSG00000101974	ATP11C	ATPase, class VI, type 11C [Source:HGNC Symbol;Acc:13554]
ENSSSCG00000012714	CXORF66	X	130868508	130872240	ENSG00000203933	CXorf66	chromosome X open reading frame 66 [Source:HGNC Symbol;Acc:33743]
ENSSSCG00000022501	SOX3	X	131291028	131292374	ENSG00000134595	SOX3	SRY (sex determining region Y)-box 3 [Source:HGNC Symbol;Acc:11199]
ENSSSCG00000012718	LDOC1	X	131903915	131904355	ENSG00000182195	LDOC1	leucine zipper, down-regulated in cancer 1 [Source:HGNC Symbol;Acc:6548]
ENSSSCG00000022091	SLITRK4	X	133683394	133685910	ENSG00000179542	SLITRK4	SLIT and NTRK-like family, member 4 [Source:HGNC Symbol;Acc:23502]
ENSSSCG00000012724	SLITRK2	X	136062788	136065337	ENSG00000185985	SLITRK2	SLIT and NTRK-like family, member 2 [Source:HGNC Symbol;Acc:13449]
ENSSSCG00000012727	FMR1	X	137792899	137829996	ENSG00000102081	FMR1	fragile X mental retardation 1 [Source:HGNC Symbol;Acc:3775]
ENSSSCG00000012729	FMR1NB	X	137874157	137875740	ENSG00000176988	FMR1NB	fragile X mental retardation 1 neighbor [Source:HGNC Symbol;Acc:26372]
ENSSSCG00000012730	AFF2	X	138418662	138742827	ENSG00000155966	AFF2	AF4/FMR2 family, member 2 [Source:HGNC Symbol;Acc:3776]
ENSSSCG00000012731	IDS	X	139050896	139062252	ENSG00000010404	IDS	iduronate 2-sulfatase [Source:HGNC Symbol;Acc:5389]
ENSSSCG00000012733		X	139107806	139108774	ENSG00000123584	MAGEA9B	melanoma antigen family A, 9B [Source:HGNC Symbol;Acc:31909]
ENSSSCG00000012733		X	139107806	139108774	ENSG00000185247	MAGEA11	melanoma antigen family A, 11 [Source:HGNC Symbol;Acc:6798]
ENSSSCG00000012733		X	139107806	139108774	ENSG00000166008	MAGEA9	melanoma antigen family A, 9 [Source:HGNC Symbol;Acc:6807]
ENSSSCG00000012733		X	139107806	139108774	ENSG00000156009	MAGEA8	melanoma antigen family A, 8 [Source:HGNC Symbol;Acc:6806]
ENSSSCG00000012733		X	139107806	139108774	ENSG00000147381	MAGEA4	melanoma antigen family A, 4 [Source:HGNC Symbol;Acc:6802]
ENSSSCG00000012733		X	139107806	139108774	ENSG00000197172	MAGEA6	melanoma antigen family A, 6 [Source:HGNC Symbol;Acc:6804]
ENSSSCG00000012733		X	139107806	139108774	ENSG00000183305	MAGEA2B	melanoma antigen family A, 2B [Source:HGNC Symbol;Acc:19340]
ENSSSCG00000012733		X	139107806	139108774	ENSG00000213401	MAGEA12	melanoma antigen family A, 12 [Source:HGNC Symbol;Acc:6799]
ENSSSCG00000012733		X	139107806	139108774	ENSG00000184750	MAGEA2	melanoma antigen family A, 2 [Source:HGNC Symbol;Acc:6800]
ENSSSCG00000012733		X	139107806	139108774	ENSG00000221867	MAGEA3	melanoma antigen family A, 3 [Source:HGNC Symbol;Acc:6801]
ENSSSCG00000012733		X	139107806	139108774	ENSG00000198681	MAGEA1	melanoma antigen family A, 1 (directs expression of antigen MZ2-E) [Source:HGNC Symbol;Acc:6796]
ENSSSCG00000012734		X	139113545	139115674	ENSG00000171129	HSFX2	heat shock transcription factor family, X linked 2 [Source:HGNC Symbol;Acc:32701]
ENSSSCG00000012734		X	139113545	139115674	ENSG00000171116	HSFX1	heat shock transcription factor family, X linked 1 [Source:HGNC Symbol;Acc:29603]
ENSSSCG00000012735		X	139156555	139157911	ENSG00000123584	MAGEA9B	melanoma antigen family A, 9B [Source:HGNC Symbol;Acc:31909]
ENSSSCG00000012735		X	139156555	139157911	ENSG00000185247	MAGEA11	melanoma antigen family A, 11 [Source:HGNC Symbol;Acc:6798]
ENSSSCG00000012735		X	139156555	139157911	ENSG00000166008	MAGEA9	melanoma antigen family A, 9 [Source:HGNC Symbol;Acc:6807]
ENSSSCG00000012735		X	139156555	139157911	ENSG00000156009	MAGEA8	melanoma antigen family A, 8 [Source:HGNC Symbol;Acc:6806]
ENSSSCG00000012735		X	139156555	139157911	ENSG00000147381	MAGEA4	melanoma antigen family A, 4 [Source:HGNC Symbol;Acc:6802]
ENSSSCG00000012735		X	139156555	139157911	ENSG00000197172	MAGEA6	melanoma antigen family A, 6 [Source:HGNC Symbol;Acc:6804]
ENSSSCG00000012735		X	139156555	139157911	ENSG00000183305	MAGEA2B	melanoma antigen family A, 2B [Source:HGNC Symbol;Acc:19340]
ENSSSCG00000012735		X	139156555	139157911	ENSG00000213401	MAGEA12	melanoma antigen family A, 12 [Source:HGNC Symbol;Acc:6799]
ENSSSCG00000012735		X	139156555	139157911	ENSG00000184750	MAGEA2	melanoma antigen family A, 2 [Source:HGNC Symbol;Acc:6800]
ENSSSCG00000012735		X	139156555	139157911	ENSG00000221867	MAGEA3	melanoma antigen family A, 3 [Source:HGNC Symbol;Acc:6801]
ENSSSCG00000012735		X	139156555	139157911	ENSG00000198681	MAGEA1	melanoma antigen family A, 1 (directs expression of antigen MZ2-E) [Source:HGNC Symbol;Acc:6796]
ENSSSCG00000012736		X	139165166	139165879	ENSG00000123584	MAGEA9B	melanoma antigen family A, 9B [Source:HGNC Symbol;Acc:31909]
ENSSSCG00000012736		X	139165166	139165879	ENSG00000185247	MAGEA11	melanoma antigen family A, 11 [Source:HGNC Symbol;Acc:6798]
ENSSSCG00000012736		X	139165166	139165879	ENSG00000166008	MAGEA9	melanoma antigen family A, 9 [Source:HGNC Symbol;Acc:6807]
ENSSSCG00000012736		X	139165166	139165879	ENSG00000156009	MAGEA8	melanoma antigen family A, 8 [Source:HGNC Symbol;Acc:6806]
ENSSSCG00000012736		X	139165166	139165879	ENSG00000147381	MAGEA4	melanoma antigen family A, 4 [Source:HGNC Symbol;Acc:6802]
ENSSSCG00000012736		X	139165166	139165879	ENSG00000197172	MAGEA6	melanoma antigen family A, 6 [Source:HGNC Symbol;Acc:6804]
ENSSSCG00000012736		X	139165166	139165879	ENSG00000183305	MAGEA2B	melanoma antigen family A, 2B [Source:HGNC Symbol;Acc:19340]
ENSSSCG00000012736		X	139165166	139165879	ENSG00000213401	MAGEA12	melanoma antigen family A, 12 [Source:HGNC Symbol;Acc:6799]
ENSSSCG00000012736		X	139165166	139165879	ENSG00000184750	MAGEA2	melanoma antigen family A, 2 [Source:HGNC Symbol;Acc:6800]
ENSSSCG00000012736		X	139165166	139165879	ENSG00000221867	MAGEA3	melanoma antigen family A, 3 [Source:HGNC Symbol;Acc:6801]
ENSSSCG00000012736		X	139165166	139165879	ENSG00000198681	MAGEA1	melanoma antigen family A, 1 (directs expression of antigen MZ2-E) [Source:HGNC Symbol;Acc:6796]
ENSSSCG00000012739	TMEM185A	X	139168560	139182299	ENSG00000155984	TMEM185A	transmembrane protein 185A [Source:HGNC Symbol;Acc:17125]
ENSSSCG00000012740		X	139211108	139212739	ENSG00000123584	MAGEA9B	melanoma antigen family A, 9B [Source:HGNC Symbol;Acc:31909]
ENSSSCG00000012740		X	139211108	139212739	ENSG00000185247	MAGEA11	melanoma antigen family A, 11 [Source:HGNC Symbol;Acc:6798]
ENSSSCG00000012740		X	139211108	139212739	ENSG00000166008	MAGEA9	melanoma antigen family A, 9 [Source:HGNC Symbol;Acc:6807]
ENSSSCG00000012740		X	139211108	139212739	ENSG00000156009	MAGEA8	melanoma antigen family A, 8 [Source:HGNC Symbol;Acc:6806]
ENSSSCG00000012740		X	139211108	139212739	ENSG00000147381	MAGEA4	melanoma antigen family A, 4 [Source:HGNC Symbol;Acc:6802]
ENSSSCG00000012740		X	139211108	139212739	ENSG00000197172	MAGEA6	melanoma antigen family A, 6 [Source:HGNC Symbol;Acc:6804]
ENSSSCG00000012740		X	139211108	139212739	ENSG00000183305	MAGEA2B	melanoma antigen family A, 2B [Source:HGNC Symbol;Acc:19340]
ENSSSCG00000012740		X	139211108	139212739	ENSG00000213401	MAGEA12	melanoma antigen family A, 12 [Source:HGNC Symbol;Acc:6799]
ENSSSCG00000012740		X	139211108	139212739	ENSG00000184750	MAGEA2	melanoma antigen family A, 2 [Source:HGNC Symbol;Acc:6800]
ENSSSCG00000012740		X	139211108	139212739	ENSG00000221867	MAGEA3	melanoma antigen family A, 3 [Source:HGNC Symbol;Acc:6801]
ENSSSCG00000012740		X	139211108	139212739	ENSG00000198681	MAGEA1	melanoma antigen family A, 1 (directs expression of antigen MZ2-E) [Source:HGNC Symbol;Acc:6796]
ENSSSCG00000012741	MAMLD1	X	139798726	139846140	ENSG00000013619	MAMLD1	mastermind-like domain containing 1 [Source:HGNC Symbol;Acc:2568]
ENSSSCG00000012742	MTM1	X	139901756	139994768	ENSG00000171100	MTM1	myotubularin 1 [Source:HGNC Symbol;Acc:7448]
ENSSSCG00000012743	MTMR1	X	140009840	140070260	ENSG00000063601	MTMR1	myotubularin related protein 1 [Source:HGNC Symbol;Acc:7449]
ENSSSCG00000012744	CD99L2	X	140071621	140150976	ENSG00000102181	CD99L2	CD99 molecule-like 2 [Source:HGNC Symbol;Acc:18237]
ENSSSCG00000012745		X	140189853	140193040	ENSG00000029993	HMGB3	high mobility group box 3 [Source:HGNC Symbol;Acc:5004]
ENSSSCG00000023462	GPR50	X	140336408	140341044	ENSG00000102195	GPR50	G protein-coupled receptor 50 [Source:HGNC Symbol;Acc:4506]
ENSSSCG00000012746	VMA21	X	140500815	140507139	ENSG00000160131	VMA21	VMA21 vacuolar H+-ATPase homolog (S. cerevisiae) [Source:HGNC Symbol;Acc:22082]
ENSSSCG00000012749	PASD1	X	140639214	140698763	ENSG00000166049	PASD1	PAS domain containing 1 [Source:HGNC Symbol;Acc:20686]
ENSSSCG00000026254	PRRG3	X	140730326	140731444	ENSG00000130032	PRRG3	proline rich Gla (G-carboxyglutamic acid) 3 (transmembrane) [Source:HGNC Symbol;Acc:30798]
ENSSSCG00000012754	GABRE	X	140856582	140872597	ENSG00000102287	GABRE	gamma-aminobutyric acid (GABA) A receptor, epsilon [Source:HGNC Symbol;Acc:4085]
ENSSSCG00000025708	GABRA3	X	141020707	141148007	ENSG00000011677	GABRA3	gamma-aminobutyric acid (GABA) A receptor, alpha 3 [Source:HGNC Symbol;Acc:4077]
ENSSSCG00000012755	GABRQ	X	141305729	141320841	ENSG00000147402	GABRQ	gamma-aminobutyric acid (GABA) A receptor, theta [Source:HGNC Symbol;Acc:14454]
ENSSSCG00000012760		X	141340163	141341149	ENSG00000123584	MAGEA9B	melanoma antigen family A, 9B [Source:HGNC Symbol;Acc:31909]
ENSSSCG00000012760		X	141340163	141341149	ENSG00000185247	MAGEA11	melanoma antigen family A, 11 [Source:HGNC Symbol;Acc:6798]
ENSSSCG00000012760		X	141340163	141341149	ENSG00000166008	MAGEA9	melanoma antigen family A, 9 [Source:HGNC Symbol;Acc:6807]
ENSSSCG00000012760		X	141340163	141341149	ENSG00000156009	MAGEA8	melanoma antigen family A, 8 [Source:HGNC Symbol;Acc:6806]
ENSSSCG00000012760		X	141340163	141341149	ENSG00000147381	MAGEA4	melanoma antigen family A, 4 [Source:HGNC Symbol;Acc:6802]
ENSSSCG00000012760		X	141340163	141341149	ENSG00000197172	MAGEA6	melanoma antigen family A, 6 [Source:HGNC Symbol;Acc:6804]
ENSSSCG00000012760		X	141340163	141341149	ENSG00000183305	MAGEA2B	melanoma antigen family A, 2B [Source:HGNC Symbol;Acc:19340]
ENSSSCG00000012760		X	141340163	141341149	ENSG00000213401	MAGEA12	melanoma antigen family A, 12 [Source:HGNC Symbol;Acc:6799]
ENSSSCG00000012760		X	141340163	141341149	ENSG00000184750	MAGEA2	melanoma antigen family A, 2 [Source:HGNC Symbol;Acc:6800]
ENSSSCG00000012760		X	141340163	141341149	ENSG00000221867	MAGEA3	melanoma antigen family A, 3 [Source:HGNC Symbol;Acc:6801]
ENSSSCG00000012760		X	141340163	141341149	ENSG00000198681	MAGEA1	melanoma antigen family A, 1 (directs expression of antigen MZ2-E) [Source:HGNC Symbol;Acc:6796]
ENSSSCG00000012757	CETN2	X	141372857	141376609	ENSG00000147400	CETN2	centrin, EF-hand protein, 2 [Source:HGNC Symbol;Acc:1867]
ENSSSCG00000012758	NSDHL	X	141376773	141392620	ENSG00000147383	NSDHL	NAD(P) dependent steroid dehydrogenase-like [Source:HGNC Symbol;Acc:13398]
ENSSSCG00000012759		X	141414894	141458759	ENSG00000147394	ZNF185	zinc finger protein 185 (LIM domain) [Source:HGNC Symbol;Acc:12976]
ENSSSCG00000026657		X	141526031	141536696	ENSG00000147394	ZNF185	zinc finger protein 185 (LIM domain) [Source:HGNC Symbol;Acc:12976]
ENSSSCG00000021789	ZNF275	X	141624353	141625836	ENSG00000063587	ZNF275	zinc finger protein 275 [Source:HGNC Symbol;Acc:13069]
ENSSSCG00000012768	ZNF707	X	141779330	141787155	ENSG00000181135	ZNF707	zinc finger protein 707 [Source:HGNC Symbol;Acc:27815]
ENSSSCG00000022182	TREX2	X	141798113	141799723	ENSG00000183479	TREX2	three prime repair exonuclease 2 [Source:HGNC Symbol;Acc:12270]
ENSSSCG00000012767	HAUS7	X	141801422	141821573	ENSG00000213397	HAUS7	HAUS augmin-like complex, subunit 7 [Source:HGNC Symbol;Acc:32979]
ENSSSCG00000012766	BGN	X	141854443	141858874	ENSG00000182492	BGN	biglycan [Source:HGNC Symbol;Acc:1044]
ENSSSCG00000012769	ATP2B3	X	141883505	141921127	ENSG00000067842	ATP2B3	ATPase, Ca++ transporting, plasma membrane 3 [Source:HGNC Symbol;Acc:816]
ENSSSCG00000012770	FAM58A	X	141924856	141933366	ENSG00000147382	FAM58A	family with sequence similarity 58, member A [Source:HGNC Symbol;Acc:28434]
ENSSSCG00000012774	DUSP9	X	141972994	141977757	ENSG00000130829	DUSP9	dual specificity phosphatase 9 [Source:HGNC Symbol;Acc:3076]
ENSSSCG00000012773	PNCK	X	141989366	141992167	ENSG00000130822	PNCK	pregnancy up-regulated non-ubiquitously expressed CaM kinase [Source:HGNC Symbol;Acc:13415]
ENSSSCG00000012771	SLC6A8	X	142008589	142017917	ENSG00000130821	SLC6A8	solute carrier family 6 (neurotransmitter transporter, creatine), member 8 [Source:HGNC Symbol;Acc:11055]
ENSSSCG00000012772	BCAP31	X	142021364	142049294	ENSG00000185825	BCAP31	B-cell receptor-associated protein 31 [Source:HGNC Symbol;Acc:16695]
ENSSSCG00000012779	ABCD1	X	142049626	142067496	ENSG00000101986	ABCD1	ATP-binding cassette, sub-family D (ALD), member 1 [Source:HGNC Symbol;Acc:61]
ENSSSCG00000012780	PLXNB3	X	142074113	142087377	ENSG00000198753	PLXNB3	plexin B3 [Source:HGNC Symbol;Acc:9105]
ENSSSCG00000024676	SRPK3	X	142088727	142093193	ENSG00000184343	SRPK3	SRSF protein kinase 3 [Source:HGNC Symbol;Acc:11402]
ENSSSCG00000012783	IDH3G	X	142093232	142102045	ENSG00000067829	IDH3G	isocitrate dehydrogenase 3 (NAD+) gamma [Source:HGNC Symbol;Acc:5386]
ENSSSCG00000012784	SSR4	X	142102282	142106233	ENSG00000180879	SSR4	signal sequence receptor, delta [Source:HGNC Symbol;Acc:11326]
ENSSSCG00000012785	PDZD4	X	142108421	142132218	ENSG00000067840	PDZD4	PDZ domain containing 4 [Source:HGNC Symbol;Acc:21167]
ENSSSCG00000012787	L1CAM	X	142160253	142182977	ENSG00000198910	L1CAM	L1 cell adhesion molecule [Source:HGNC Symbol;Acc:6470]
ENSSSCG00000012789	AVPR2	X	142203295	142205695	ENSG00000126895	AVPR2	arginine vasopressin receptor 2 [Source:HGNC Symbol;Acc:897]
ENSSSCG00000012790	ARHGAP4	X	142205930	142220033	ENSG00000089820	ARHGAP4	Rho GTPase activating protein 4 [Source:HGNC Symbol;Acc:674]
ENSSSCG00000012791	NAA10	X	142223244	142227476	ENSG00000102030	NAA10	N(alpha)-acetyltransferase 10, NatA catalytic subunit [Source:HGNC Symbol;Acc:18704]
ENSSSCG00000012792	RENBP	X	142227781	142235348	ENSG00000102032	RENBP	renin binding protein [Source:HGNC Symbol;Acc:9959]
ENSSSCG00000012793	HCFC1	X	142237947	142258037	ENSG00000172534	HCFC1	host cell factor C1 (VP16-accessory protein) [Source:HGNC Symbol;Acc:4839]
ENSSSCG00000012794	TMEM187	X	142259974	142264242	ENSG00000177854	TMEM187	transmembrane protein 187 [Source:HGNC Symbol;Acc:13705]
ENSSSCG00000012795	IRAK1	X	142282465	142290425	ENSG00000184216	IRAK1	interleukin-1 receptor-associated kinase 1 [Source:HGNC Symbol;Acc:6112]
ENSSSCG00000012796	MECP2	X	142301011	142303372	ENSG00000169057	MECP2	methyl CpG binding protein 2 (Rett syndrome) [Source:HGNC Symbol;Acc:6990]
ENSSSCG00000012805	SPRY3	X	142640577	142641443	ENSG00000168939	SPRY3	sprouty homolog 3 (Drosophila) [Source:HGNC Symbol;Acc:11271]
ENSSSCG00000012806	TMLHE	X	142728032	142798134	ENSG00000185973	TMLHE	trimethyllysine hydroxylase, epsilon [Source:HGNC Symbol;Acc:18308]
ENSSSCG00000029844		X	142863157	142864520	ENSG00000198082	H2AFB1	H2A histone family, member B1 [Source:HGNC Symbol;Acc:22516]
ENSSSCG00000029844		X	142863157	142864520	ENSG00000198307	H2AFB2	H2A histone family, member B2 [Source:HGNC Symbol;Acc:18298]
ENSSSCG00000029844		X	142863157	142864520	ENSG00000185978	H2AFB3	H2A histone family, member B3 [Source:HGNC Symbol;Acc:14455]
ENSSSCG00000012808	CLIC2	X	142871696	142886058	ENSG00000155962	CLIC2	chloride intracellular channel 2 [Source:HGNC Symbol;Acc:2063]
ENSSSCG00000024233	RAB39B	X	142903522	142910471	ENSG00000155961	RAB39B	RAB39B, member RAS oncogene family [Source:HGNC Symbol;Acc:16499]
ENSSSCG00000012811	VBP1	X	142924089	142945782	ENSG00000155959	VBP1	von Hippel-Lindau binding protein 1 [Source:HGNC Symbol;Acc:12662]
ENSSSCG00000012813	BRCC3	X	142991891	143099604	ENSG00000185515	BRCC3	BRCA1/BRCA2-containing complex, subunit 3 [Source:HGNC Symbol;Acc:24185]
ENSSSCG00000012816	MTCP1NB	X	143099670	143110089	ENSG00000182712	MTCP1NB	mature T-cell proliferation 1 neighbor [Source:HGNC Symbol;Acc:35428]
ENSSSCG00000012817	FUNDC2	X	143115527	143129040	ENSG00000165775	FUNDC2	FUN14 domain containing 2 [Source:HGNC Symbol;Acc:24925]
ENSSSCG00000012818	F8	X	143132258	143216275	ENSG00000185010	F8	coagulation factor VIII, procoagulant component [Source:HGNC Symbol;Acc:3546]
ENSSSCG00000012822	MPP1	X	143230738	143252792	ENSG00000130830	MPP1	membrane protein, palmitoylated 1, 55kDa [Source:HGNC Symbol;Acc:7219]
ENSSSCG00000012823	DKC1	X	143254304	143264249	ENSG00000130826	DKC1	dyskeratosis congenita 1, dyskerin [Source:HGNC Symbol;Acc:2890]
ENSSSCG00000012824	GAB3	X	143274106	143374498	ENSG00000160219	GAB3	GRB2-associated binding protein 3 [Source:HGNC Symbol;Acc:17515]
ENSSSCG00000012825	IKBKG	X	143481519	143490405	ENSG00000073009	IKBKG	inhibitor of kappa light polypeptide gene enhancer in B-cells, kinase gamma [Source:HGNC Symbol;Acc:5961]
ENSSSCG00000025108	G6PD	X	143495523	143555732	ENSG00000160211	G6PD	glucose-6-phosphate dehydrogenase [Source:HGNC Symbol;Acc:4057]
ENSSSCG00000028934	FAM3A	X	143560322	143571512	ENSG00000071889	FAM3A	family with sequence similarity 3, member A [Source:HGNC Symbol;Acc:13749]
ENSSSCG00000025766	SLC10A3	X	143573661	143575094	ENSG00000126903	SLC10A3	solute carrier family 10 (sodium/bile acid cotransporter family), member 3 [Source:HGNC Symbol;Acc:22979]
ENSSSCG00000021972	UBL4A	X	143575770	143578348	ENSG00000102178	UBL4A	ubiquitin-like 4A [Source:HGNC Symbol;Acc:12505]
ENSSSCG00000025528		X	143582551	143583860	ENSG00000196976	LAGE3	L antigen family, member 3 [Source:HGNC Symbol;Acc:26058]
ENSSSCG00000023483	PLXNA3	X	143587511	143601269	ENSG00000130827	PLXNA3	plexin A3 [Source:HGNC Symbol;Acc:9101]
ENSSSCG00000025303	FAM50A	X	143612016	143686129	ENSG00000071859	FAM50A	family with sequence similarity 50, member A [Source:HGNC Symbol;Acc:18786]
ENSSSCG00000030421	GDI1	X	143687111	143693195	ENSG00000203879	GDI1	GDP dissociation inhibitor 1 [Source:HGNC Symbol;Acc:4226]
ENSSSCG00000012832	MXRA5	X	143912804	143940427	ENSG00000101825	MXRA5	matrix-remodelling associated 5 [Source:HGNC Symbol;Acc:7539]
ENSSSCG00000012833	PRKX	X	144130681	144164818	ENSG00000183943	PRKX	protein kinase, X-linked [Source:HGNC Symbol;Acc:9441]

## Sheet: Largest theta POOL
Ensembl Gene ID S.scrofa	Associated Gene Name S. scrofa	Chromosome Name	Gene Start (bp)	Gene End (bp)	Ensembl Gene ID H. sapiens	Associated Gene Name H. sapiens	Description
ENSSSCG00000030218		1	159167	166508	ENSG00000184923	FAM22A	family with sequence similarity 22, member A [Source:HGNC Symbol;Acc:23438]
ENSSSCG00000030218		1	159167	166508	ENSG00000188199	FAM22B	family with sequence similarity 22, member B [Source:HGNC Symbol;Acc:23445]
ENSSSCG00000030218		1	159167	166508	ENSG00000214562	FAM22D	family with sequence similarity 22, member D [Source:HGNC Symbol;Acc:23447]
ENSSSCG00000030218		1	159167	166508	ENSG00000228570	FAM22E	family with sequence similarity 22, member E [Source:HGNC Symbol;Acc:23448]
ENSSSCG00000030218		1	159167	166508	ENSG00000130950	FAM22F	family with sequence similarity 22, member F [Source:HGNC Symbol;Acc:23450]
ENSSSCG00000030218		1	159167	166508	ENSG00000188152	FAM22G	family with sequence similarity 22, member G [Source:HGNC Symbol;Acc:23449]
ENSSSCG00000004023	FGFR1OP	1	3234135	3263726	ENSG00000213066	FGFR1OP	FGFR1 oncogene partner [Source:HGNC Symbol;Acc:17012]
ENSSSCG00000004024	RNASET2	1	3289751	3306795	ENSG00000026297	RNASET2	ribonuclease T2 [Source:HGNC Symbol;Acc:21686]
ENSSSCG00000004024	RNASET2	1	3289751	3306795	ENSG00000249141	RP11-514O12.4	Uncharacterized protein [Source:UniProtKB/TrEMBL;Acc:H0YAE9]
ENSSSCG00000004078	VIP	1	15892181	15894013	ENSG00000146469	VIP	vasoactive intestinal peptide [Source:HGNC Symbol;Acc:12693]
ENSSSCG00000004080	MYCT1	1	15948007	15948519	ENSG00000120279	MYCT1	myc target 1 [Source:HGNC Symbol;Acc:23172]
ENSSSCG00000004092	MTHFD1L	1	17550420	17655433	ENSG00000176134	AL445665.1	Uncharacterized protein [Source:UniProtKB/TrEMBL;Acc:H0Y2S0]
ENSSSCG00000004191	MOXD1	1	34802962	34888612	ENSG00000079931	MOXD1	monooxygenase, DBH-like 1 [Source:HGNC Symbol;Acc:21063]
ENSSSCG00000005237	DMRT1	1	247184173	247207388	ENSG00000137090	DMRT1	doublesex and mab-3 related transcription factor 1 [Source:HGNC Symbol;Acc:2934]
ENSSSCG00000023270		1	247247870	247250632	ENSG00000107104	KANK1	KN motif and ankyrin repeat domains 1 [Source:HGNC Symbol;Acc:19309]
ENSSSCG00000005235		1	247300633	247477260	ENSG00000107104	KANK1	KN motif and ankyrin repeat domains 1 [Source:HGNC Symbol;Acc:19309]
ENSSSCG00000029150	FXN	1	248680702	248828200	ENSG00000165060	FXN	frataxin [Source:HGNC Symbol;Acc:3951]
ENSSSCG00000005247	TJP2	1	248714681	248883729	ENSG00000119139	TJP2	tight junction protein 2 (zona occludens 2) [Source:HGNC Symbol;Acc:11828]
ENSSSCG00000005396	C9ORF125	1	271617978	271620272	ENSG00000165152	C9orf125	chromosome 9 open reading frame 125 [Source:HGNC Symbol;Acc:28180]
ENSSSCG00000027974	MRPL50	1	271654112	271660594	ENSG00000136897	MRPL50	mitochondrial ribosomal protein L50 [Source:HGNC Symbol;Acc:16654]
ENSSSCG00000005395	ALDOB	1	271709170	271710365	ENSG00000136872	ALDOB	aldolase B, fructose-bisphosphate [Source:HGNC Symbol;Acc:417]
ENSSSCG00000028757	ZNF189	1	271716210	271717931	ENSG00000136870	ZNF189	zinc finger protein 189 [Source:HGNC Symbol;Acc:12980]
ENSSSCG00000005394	ALDOB	1	271726903	271735567	ENSG00000136872	ALDOB	aldolase B, fructose-bisphosphate [Source:HGNC Symbol;Acc:417]
ENSSSCG00000029687		1	271787028	271803624	ENSG00000165152	C9orf125	chromosome 9 open reading frame 125 [Source:HGNC Symbol;Acc:28180]
ENSSSCG00000005446	EPB41L4B	1	280758467	280845533	ENSG00000095203	EPB41L4B	erythrocyte membrane protein band 4.1 like 4B [Source:HGNC Symbol;Acc:19818]
ENSSSCG00000005447	PTPN3	1	280913487	280945138	ENSG00000070159	PTPN3	protein tyrosine phosphatase, non-receptor type 3 [Source:HGNC Symbol;Acc:9655]
ENSSSCG00000005458	OR2K2	1	283035277	283036236	ENSG00000171133	OR2K2	olfactory receptor, family 2, subfamily K, member 2 [Source:HGNC Symbol;Acc:8264]
ENSSSCG00000005459	KIAA0368	1	283049933	283120707	ENSG00000136813	KIAA0368	KIAA0368 [Source:HGNC Symbol;Acc:29020]
ENSSSCG00000021386	PTGR1	1	283170864	283176380	ENSG00000106853	PTGR1	prostaglandin reductase 1 [Source:HGNC Symbol;Acc:18429]
ENSSSCG00000005469	KIAA1958	1	283985016	284161849	ENSG00000165185	KIAA1958	KIAA1958 [Source:HGNC Symbol;Acc:23427]
ENSSSCG00000026194	C9ORF80	1	284184364	284203430	ENSG00000148153	C9orf80	chromosome 9 open reading frame 80 [Source:HGNC Symbol;Acc:24994]
ENSSSCG00000005549		1	295594399	295595529	ENSG00000136939	OR1L4	olfactory receptor, family 1, subfamily L, member 4 [Source:HGNC Symbol;Acc:8216]
ENSSSCG00000005549		1	295594399	295595529	ENSG00000171459	OR1L6	olfactory receptor, family 1, subfamily L, member 6 [Source:HGNC Symbol;Acc:8218]
ENSSSCG00000005554		1	296054946	296055878	ENSG00000136939	OR1L4	olfactory receptor, family 1, subfamily L, member 4 [Source:HGNC Symbol;Acc:8216]
ENSSSCG00000005554		1	296054946	296055878	ENSG00000171459	OR1L6	olfactory receptor, family 1, subfamily L, member 6 [Source:HGNC Symbol;Acc:8218]
ENSSSCG00000028478		1	296106835	296108212	ENSG00000239590	OR1J4	olfactory receptor, family 1, subfamily J, member 4 [Source:HGNC Symbol;Acc:8211]
ENSSSCG00000028987		1	296559516	296560457	ENSG00000239590	OR1J4	olfactory receptor, family 1, subfamily J, member 4 [Source:HGNC Symbol;Acc:8211]
ENSSSCG00000024731		1	296612659	296613933	ENSG00000136939	OR1L4	olfactory receptor, family 1, subfamily L, member 4 [Source:HGNC Symbol;Acc:8216]
ENSSSCG00000024731		1	296612659	296613933	ENSG00000171459	OR1L6	olfactory receptor, family 1, subfamily L, member 6 [Source:HGNC Symbol;Acc:8218]
ENSSSCG00000024893	OR1J2	1	296616432	296617370	ENSG00000197233	OR1J2	olfactory receptor, family 1, subfamily J, member 2 [Source:HGNC Symbol;Acc:8209]
ENSSSCG00000029193		1	297015516	297016436	ENSG00000171496	OR1L8	olfactory receptor, family 1, subfamily L, member 8 [Source:HGNC Symbol;Acc:15110]
ENSSSCG00000026240		1	297106383	297107315	ENSG00000171496	OR1L8	olfactory receptor, family 1, subfamily L, member 8 [Source:HGNC Symbol;Acc:15110]
ENSSSCG00000005578	OR5C1	1	297143794	297144819	ENSG00000148215	OR5C1	olfactory receptor, family 5, subfamily C, member 1 [Source:HGNC Symbol;Acc:8331]
ENSSSCG00000005605		1	300757551	300805815	ENSG00000196814	FAM125B	family with sequence similarity 125, member B [Source:HGNC Symbol;Acc:23368]
ENSSSCG00000005699		1	304346787	304445413	ENSG00000215428	AL354898.1	Hemicentin-2 [Source:UniProtKB/Swiss-Prot;Acc:Q8NDA2]
ENSSSCG00000005719	RAPGEF1	1	305502184	305633144	ENSG00000107263	RAPGEF1	Rap guanine nucleotide exchange factor (GEF) 1 [Source:HGNC Symbol;Acc:4568]
ENSSSCG00000005720	MED27	1	305733695	305937230	ENSG00000160563	MED27	mediator complex subunit 27 [Source:HGNC Symbol;Acc:2377]
ENSSSCG00000005771	HDHD2	1	309603421	309648988	ENSG00000167220	HDHD2	haloacid dehalogenase-like hydrolase domain containing 2 [Source:HGNC Symbol;Acc:25364]
ENSSSCG00000022252		1	314913480	314914687	ENSG00000171496	OR1L8	olfactory receptor, family 1, subfamily L, member 8 [Source:HGNC Symbol;Acc:15110]
ENSSSCG00000012994	TIGD3	2	5999046	6000491	ENSG00000173825	TIGD3	tigger transposable element derived 3 [Source:HGNC Symbol;Acc:18334]
ENSSSCG00000012995	DPF2	2	6003983	6020495	ENSG00000133884	DPF2	D4, zinc and double PHD fingers family 2 [Source:HGNC Symbol;Acc:9964]
ENSSSCG00000012996	CDC42EP2	2	6030298	6036364	ENSG00000149798	CDC42EP2	CDC42 effector protein (Rho GTPase binding) 2 [Source:HGNC Symbol;Acc:16263]
ENSSSCG00000012997	POLA2	2	6054435	6081792	ENSG00000014138	POLA2	polymerase (DNA directed), alpha 2 (70kD subunit) [Source:HGNC Symbol;Acc:30073]
ENSSSCG00000012999	CAPN1	2	6129549	6155373	ENSG00000014216	CAPN1	calpain 1, (mu/I) large subunit [Source:HGNC Symbol;Acc:1476]
ENSSSCG00000027057	SYVN1	2	6192447	6200950	ENSG00000162298	SYVN1	synovial apoptosis inhibitor 1, synoviolin [Source:HGNC Symbol;Acc:20738]
ENSSSCG00000013001	MRPL49	2	6198564	6203040	ENSG00000149792	MRPL49	mitochondrial ribosomal protein L49 [Source:HGNC Symbol;Acc:1176]
ENSSSCG00000013124	PATL1	2	11288411	11331895	ENSG00000166889	PATL1	protein associated with topoisomerase II homolog 1 (yeast) [Source:HGNC Symbol;Acc:26721]
ENSSSCG00000028183		2	11310278	11310400	ENSG00000252811	AC008085.1
ENSSSCG00000013125	OSBP	2	11350112	11385614	ENSG00000110048	OSBP	oxysterol binding protein [Source:HGNC Symbol;Acc:8503]
ENSSSCG00000025091		2	11392432	11392554	ENSG00000252811	AC008085.1
ENSSSCG00000013127	OR4D9	2	11429892	11430827	ENSG00000172742	OR4D9	olfactory receptor, family 4, subfamily D, member 9 [Source:HGNC Symbol;Acc:15178]
ENSSSCG00000020968	OR4D11	2	11438532	11439467	ENSG00000176200	OR4D11	olfactory receptor, family 4, subfamily D, member 11 [Source:HGNC Symbol;Acc:15174]
ENSSSCG00000029946	OR4D10	2	11446298	11447233	ENSG00000254466	OR4D10	olfactory receptor, family 4, subfamily D, member 10 [Source:HGNC Symbol;Acc:15173]
ENSSSCG00000013131	OR4D6	2	11464578	11465522	ENSG00000166884	OR4D6	olfactory receptor, family 4, subfamily D, member 6 [Source:HGNC Symbol;Acc:15175]
ENSSSCG00000013132	OR5A2	2	11477907	11478991	ENSG00000172324	OR5A2	olfactory receptor, family 5, subfamily A, member 2 [Source:HGNC Symbol;Acc:15249]
ENSSSCG00000024360		2	11507449	11509263	ENSG00000176495	OR5AN1	olfactory receptor, family 5, subfamily AN, member 1 [Source:HGNC Symbol;Acc:15255]
ENSSSCG00000021797		2	11525200	11526114	ENSG00000176495	OR5AN1	olfactory receptor, family 5, subfamily AN, member 1 [Source:HGNC Symbol;Acc:15255]
ENSSSCG00000013201	OR9G4	2	14030126	14031853	ENSG00000172457	OR9G4	olfactory receptor, family 9, subfamily G, member 4 [Source:HGNC Symbol;Acc:15322]
ENSSSCG00000024094		2	14082691	14083608	ENSG00000174914	OR9G1	olfactory receptor, family 9, subfamily G, member 1 [Source:HGNC Symbol;Acc:15319]
ENSSSCG00000024728		2	14116162	14117115	ENSG00000172464	OR5AP2	olfactory receptor, family 5, subfamily AP, member 2 [Source:HGNC Symbol;Acc:15258]
ENSSSCG00000014535		2	14806558	14807484	ENSG00000237388	OR4A47	olfactory receptor, family 4, subfamily A, member 47 [Source:HGNC Symbol;Acc:31266]
ENSSSCG00000028386		2	14943686	14944618	ENSG00000172188	OR4C11	olfactory receptor, family 4, subfamily C, member 11 [Source:HGNC Symbol;Acc:15167]
ENSSSCG00000021499		2	14957207	14958139	ENSG00000172188	OR4C11	olfactory receptor, family 4, subfamily C, member 11 [Source:HGNC Symbol;Acc:15167]
ENSSSCG00000026299		2	15004879	15005811	ENSG00000181935	OR4C16	olfactory receptor, family 4, subfamily C, member 16 [Source:HGNC Symbol;Acc:15172]
ENSSSCG00000025884		2	15022431	15023363	ENSG00000181935	OR4C16	olfactory receptor, family 4, subfamily C, member 16 [Source:HGNC Symbol;Acc:15172]
ENSSSCG00000029368		2	15248552	15249478	ENSG00000172208	OR4X2	olfactory receptor, family 4, subfamily X, member 2 [Source:HGNC Symbol;Acc:15184]
ENSSSCG00000021107		2	15260455	15261384	ENSG00000176555	OR4S1	olfactory receptor, family 4, subfamily S, member 1 [Source:HGNC Symbol;Acc:14705]
ENSSSCG00000014505	OR4X1	2	15272577	15273494	ENSG00000176567	OR4X1	olfactory receptor, family 4, subfamily X, member 1 [Source:HGNC Symbol;Acc:14854]
ENSSSCG00000026901		2	15286972	15287901	ENSG00000172208	OR4X2	olfactory receptor, family 4, subfamily X, member 2 [Source:HGNC Symbol;Acc:15184]
ENSSSCG00000023974	PHF21A	2	17968507	18017928	ENSG00000135365	PHF21A	PHD finger protein 21A [Source:HGNC Symbol;Acc:24156]
ENSSSCG00000013272	SLC35C1	2	18078797	18086572	ENSG00000181830	SLC35C1	solute carrier family 35, member C1 [Source:HGNC Symbol;Acc:20197]
ENSSSCG00000013273	CHST1	2	18179200	18180435	ENSG00000175264	CHST1	carbohydrate (keratan sulfate Gal-6) sulfotransferase 1 [Source:HGNC Symbol;Acc:1969]
ENSSSCG00000013277	TP53I11	2	18926231	18941123	ENSG00000175274	TP53I11	tumor protein p53 inducible protein 11 [Source:HGNC Symbol;Acc:16842]
ENSSSCG00000013969	OR2L13	2	55656567	55657505	ENSG00000196071	OR2L13	olfactory receptor, family 2, subfamily L, member 13 [Source:HGNC Symbol;Acc:19578]
ENSSSCG00000027463		2	55677713	55678724	ENSG00000203663	OR2L2	olfactory receptor, family 2, subfamily L, member 2 [Source:HGNC Symbol;Acc:8266]
ENSSSCG00000027463		2	55677713	55678724	ENSG00000198128	OR2L3	olfactory receptor, family 2, subfamily L, member 3 [Source:HGNC Symbol;Acc:15009]
ENSSSCG00000027463		2	55677713	55678724	ENSG00000197454	OR2L5	olfactory receptor, family 2, subfamily L, member 5 [Source:HGNC Symbol;Acc:15011]
ENSSSCG00000027463		2	55677713	55678724	ENSG00000196936	OR2L8	olfactory receptor, family 2, subfamily L, member 8 [Source:HGNC Symbol;Acc:15014]
ENSSSCG00000028648		2	55709785	55710723	ENSG00000203663	OR2L2	olfactory receptor, family 2, subfamily L, member 2 [Source:HGNC Symbol;Acc:8266]
ENSSSCG00000028648		2	55709785	55710723	ENSG00000198128	OR2L3	olfactory receptor, family 2, subfamily L, member 3 [Source:HGNC Symbol;Acc:15009]
ENSSSCG00000028648		2	55709785	55710723	ENSG00000197454	OR2L5	olfactory receptor, family 2, subfamily L, member 5 [Source:HGNC Symbol;Acc:15011]
ENSSSCG00000028648		2	55709785	55710723	ENSG00000196936	OR2L8	olfactory receptor, family 2, subfamily L, member 8 [Source:HGNC Symbol;Acc:15014]
ENSSSCG00000021192		2	67934296	67935234	ENSG00000237521	OR7E24	olfactory receptor, family 7, subfamily E, member 24 [Source:HGNC Symbol;Acc:8396]
ENSSSCG00000013693		2	67964473	67964973	ENSG00000237521	OR7E24	olfactory receptor, family 7, subfamily E, member 24 [Source:HGNC Symbol;Acc:8396]
ENSSSCG00000027289		2	67973866	67974822	ENSG00000237521	OR7E24	olfactory receptor, family 7, subfamily E, member 24 [Source:HGNC Symbol;Acc:8396]
ENSSSCG00000023573		2	68082738	68083649	ENSG00000237521	OR7E24	olfactory receptor, family 7, subfamily E, member 24 [Source:HGNC Symbol;Acc:8396]
ENSSSCG00000013696		2	68108471	68109823	ENSG00000237521	OR7E24	olfactory receptor, family 7, subfamily E, member 24 [Source:HGNC Symbol;Acc:8396]
ENSSSCG00000013690		2	68169183	68170608	ENSG00000237521	OR7E24	olfactory receptor, family 7, subfamily E, member 24 [Source:HGNC Symbol;Acc:8396]
ENSSSCG00000013691		2	68187639	68188394	ENSG00000237521	OR7E24	olfactory receptor, family 7, subfamily E, member 24 [Source:HGNC Symbol;Acc:8396]
ENSSSCG00000014209	EPB41L4A	2	121986204	122087421	ENSG00000129595	EPB41L4A	erythrocyte membrane protein band 4.1 like 4A [Source:HGNC Symbol;Acc:13278]
ENSSSCG00000019323	SNORA13	2	122147048	122147182	ENSG00000238363	SNORA13	small nucleolar RNA, H/ACA box 13 [Source:HGNC Symbol;Acc:32601]
ENSSSCG00000014231	FTMT	2	130685730	130686458	ENSG00000181867	FTMT	ferritin mitochondrial [Source:HGNC Symbol;Acc:17345]
ENSSSCG00000014258	ISOC1	2	137198380	137219941	ENSG00000066583	ISOC1	isochorismatase domain containing 1 [Source:HGNC Symbol;Acc:24254]
ENSSSCG00000014262	CHSY3	2	137866560	137867549	ENSG00000198108	CHSY3	chondroitin sulfate synthase 3 [Source:HGNC Symbol;Acc:24293]
ENSSSCG00000014265	LYRM7	2	138828476	138927255	ENSG00000186687	LYRM7	Lyrm7 homolog (mouse) [Source:HGNC Symbol;Acc:28072]
ENSSSCG00000014266	CDC42SE2	2	138992124	138999352	ENSG00000158985	CDC42SE2	CDC42 small effector 2 [Source:HGNC Symbol;Acc:18547]
ENSSSCG00000014291	AFF4	2	140670244	140804239	ENSG00000072364	AFF4	AF4/FMR2 family, member 4 [Source:HGNC Symbol;Acc:17869]
ENSSSCG00000023344	ZCCHC10	2	140826555	140849234	ENSG00000155329	ZCCHC10	zinc finger, CCHC domain containing 10 [Source:HGNC Symbol;Acc:25954]
ENSSSCG00000014292	HSPA4	2	140866277	140911654	ENSG00000170606	HSPA4	heat shock 70kDa protein 4 [Source:HGNC Symbol;Acc:5237]
ENSSSCG00000030689		2	141259823	141263763	ENSG00000053108	FSTL4	follistatin-like 4 [Source:HGNC Symbol;Acc:21389]
ENSSSCG00000014295	C5ORF15	2	141861095	141873796	ENSG00000113583	C5orf15	chromosome 5 open reading frame 15 [Source:HGNC Symbol;Acc:20656]
ENSSSCG00000014303	PHF15	2	142398393	142446363	ENSG00000043143	PHF15	PHD finger protein 15 [Source:HGNC Symbol;Acc:22984]
ENSSSCG00000014305	SAR1B	2	142463692	142489104	ENSG00000152700	SAR1B	SAR1 homolog B (S. cerevisiae) [Source:HGNC Symbol;Acc:10535]
ENSSSCG00000014304	SEC24A	2	142498900	142565796	ENSG00000113615	SEC24A	SEC24 family, member A (S. cerevisiae) [Source:HGNC Symbol;Acc:10703]
ENSSSCG00000014306	CAMLG	2	142573815	142576117	ENSG00000164615	CAMLG	calcium modulating ligand [Source:HGNC Symbol;Acc:1471]
ENSSSCG00000026644	DDX46	2	142588566	142646480	ENSG00000145833	DDX46	DEAD (Asp-Glu-Ala-Asp) box polypeptide 46 [Source:HGNC Symbol;Acc:18681]
ENSSSCG00000014307	H2AFY	2	143054435	143133717	ENSG00000113648	H2AFY	H2A histone family, member Y [Source:HGNC Symbol;Acc:4740]
ENSSSCG00000014309	NEUROG1	2	143226166	143226906	ENSG00000181965	NEUROG1	neurogenin 1 [Source:HGNC Symbol;Acc:7764]
ENSSSCG00000014310	CXCL14	2	143444270	143453568	ENSG00000145824	CXCL14	chemokine (C-X-C motif) ligand 14 [Source:HGNC Symbol;Acc:10640]
ENSSSCG00000014311	SLC25A48	2	143586022	143634935	ENSG00000145832	SLC25A48	solute carrier family 25, member 48 [Source:HGNC Symbol;Acc:30451]
ENSSSCG00000025818	IL9	2	143648289	143651957	ENSG00000145839	IL9	interleukin 9 [Source:HGNC Symbol;Acc:6029]
ENSSSCG00000014315	LECT2	2	143773982	143784745	ENSG00000145826	LECT2	leukocyte cell-derived chemotaxin 2 [Source:HGNC Symbol;Acc:6550]
ENSSSCG00000014316	TGFBI	2	143856230	143907415	ENSG00000120708	TGFBI	transforming growth factor, beta-induced, 68kDa [Source:HGNC Symbol;Acc:11771]
ENSSSCG00000020087	Vault	2	143887072	143887164	ENSG00000251900	Vault	Vault RNA [Source:RFAM;Acc:RF00006]
ENSSSCG00000020087	Vault	2	143887072	143887164	ENSG00000252485	Vault	Vault RNA [Source:RFAM;Acc:RF00006]
ENSSSCG00000020087	Vault	2	143887072	143887164	ENSG00000252283	Vault	Vault RNA [Source:RFAM;Acc:RF00006]
ENSSSCG00000020087	Vault	2	143887072	143887164	ENSG00000202030	VTRNA2-1	vault RNA 2-1 [Source:HGNC Symbol;Acc:37054]
ENSSSCG00000014318	TRPM2	2	143969147	144151822	ENSG00000069018	TRPC7	transient receptor potential cation channel, subfamily C, member 7 [Source:HGNC Symbol;Acc:20754]
ENSSSCG00000014319	SMAD5	2	144021128	144051421	ENSG00000113658	SMAD5	SMAD family member 5 [Source:HGNC Symbol;Acc:6771]
ENSSSCG00000023742		2	144736355	144736552	ENSG00000152377	SPOCK1	sparc/osteonectin, cwcv and kazal-like domains proteoglycan (testican) 1 [Source:HGNC Symbol;Acc:11251]
ENSSSCG00000014411	LARS	2	153830742	153892058	ENSG00000133706	LARS	leucyl-tRNA synthetase [Source:HGNC Symbol;Acc:6512]
ENSSSCG00000014408	PLAC8L1	2	153957936	153981676	ENSG00000173261	PLAC8L1	PLAC8-like 1 [Source:HGNC Symbol;Acc:31746]
ENSSSCG00000014457	OR5D13	2	158629441	158630382	ENSG00000198877	OR5D13	olfactory receptor, family 5, subfamily D, member 13 [Source:HGNC Symbol;Acc:15280]
ENSSSCG00000014458	OR5D18	2	158668902	158669843	ENSG00000186119	OR5D18	olfactory receptor, family 5, subfamily D, member 18 [Source:HGNC Symbol;Acc:15285]
ENSSSCG00000014460	OR5D16	2	158684024	158684959	ENSG00000205029	OR5D16	olfactory receptor, family 5, subfamily D, member 16 [Source:HGNC Symbol;Acc:15283]
ENSSSCG00000029018		2	158759307	158760251	ENSG00000149133	OR5F1	olfactory receptor, family 5, subfamily F, member 1 [Source:HGNC Symbol;Acc:8343]
ENSSSCG00000029734	OR5I1	2	158792402	158793346	ENSG00000167825	OR5I1	olfactory receptor, family 5, subfamily I, member 1 [Source:HGNC Symbol;Acc:8347]
ENSSSCG00000020815		2	161437708	161438670	ENSG00000182783	OR2T29	olfactory receptor, family 2, subfamily T, member 29 [Source:HGNC Symbol;Acc:31253]
ENSSSCG00000020815		2	161437708	161438670	ENSG00000196944	OR2T4	olfactory receptor, family 2, subfamily T, member 4 [Source:HGNC Symbol;Acc:15016]
ENSSSCG00000020815		2	161437708	161438670	ENSG00000203661	OR2T5	olfactory receptor, family 2, subfamily T, member 5 [Source:HGNC Symbol;Acc:15017]
ENSSSCG00000025019		2	161452575	161453537	ENSG00000182783	OR2T29	olfactory receptor, family 2, subfamily T, member 29 [Source:HGNC Symbol;Acc:31253]
ENSSSCG00000025019		2	161452575	161453537	ENSG00000196944	OR2T4	olfactory receptor, family 2, subfamily T, member 4 [Source:HGNC Symbol;Acc:15016]
ENSSSCG00000025019		2	161452575	161453537	ENSG00000203661	OR2T5	olfactory receptor, family 2, subfamily T, member 5 [Source:HGNC Symbol;Acc:15017]
ENSSSCG00000029373	OR2T1	2	161501749	161502693	ENSG00000175143	OR2T1	olfactory receptor, family 2, subfamily T, member 1 [Source:HGNC Symbol;Acc:8277]
ENSSSCG00000030210		3	1833068	1848111	ENSG00000002822	MAD1L1	MAD1 mitotic arrest deficient-like 1 (yeast) [Source:HGNC Symbol;Acc:6762]
ENSSSCG00000022641		3	1859682	1882875	ENSG00000002822	MAD1L1	MAD1 mitotic arrest deficient-like 1 (yeast) [Source:HGNC Symbol;Acc:6762]
ENSSSCG00000023433	GNA12	3	1963877	2021565	ENSG00000146535	GNA12	guanine nucleotide binding protein (G protein) alpha 12 [Source:HGNC Symbol;Acc:4380]
ENSSSCG00000007564	AMZ1	3	2030712	2059932	ENSG00000174945	AMZ1	archaelysin family metallopeptidase 1 [Source:HGNC Symbol;Acc:22231]
ENSSSCG00000007563	BRAT1	3	2109137	2121143	ENSG00000106009	BRAT1	BRCA1-associated ATM activator 1 [Source:HGNC Symbol;Acc:21701]
ENSSSCG00000007568	IQCE	3	2124746	2162600	ENSG00000106012	IQCE	IQ motif containing E [Source:HGNC Symbol;Acc:29171]
ENSSSCG00000007565	TTYH3	3	2173931	2198099	ENSG00000136295	TTYH3	tweety homolog 3 (Drosophila) [Source:HGNC Symbol;Acc:22222]
ENSSSCG00000025567		3	5013717	5021792	ENSG00000075618	FSCN1	fascin homolog 1, actin-bundling protein (Strongylocentrotus purpuratus) [Source:HGNC Symbol;Acc:11148]
ENSSSCG00000007594	USP42	3	5091945	5106415	ENSG00000106346	USP42	ubiquitin specific peptidase 42 [Source:HGNC Symbol;Acc:20068]
ENSSSCG00000007592	EIF2AK1	3	5152789	5169978	ENSG00000086232	EIF2AK1	eukaryotic translation initiation factor 2-alpha kinase 1 [Source:HGNC Symbol;Acc:24921]
ENSSSCG00000007593	ANKRD61	3	5158737	5163142	ENSG00000157999	ANKRD61	ankyrin repeat domain 61 [Source:HGNC Symbol;Acc:22467]
ENSSSCG00000024245	AIMP2	3	5166112	5179043	ENSG00000106305	AIMP2	aminoacyl tRNA synthetase complex-interacting multifunctional protein 2 [Source:HGNC Symbol;Acc:20609]
ENSSSCG00000007590	PMS2	3	5179105	5206824	ENSG00000122512	PMS2	PMS2 postmeiotic segregation increased 2 (S. cerevisiae) [Source:HGNC Symbol;Acc:9122]
ENSSSCG00000007589		3	5209362	5259886	ENSG00000155026	RSPH10B	radial spoke head 10 homolog B (Chlamydomonas) [Source:HGNC Symbol;Acc:27362]
ENSSSCG00000007589		3	5209362	5259886	ENSG00000169402	RSPH10B2	radial spoke head 10 homolog B2 (Chlamydomonas) [Source:HGNC Symbol;Acc:34385]
ENSSSCG00000007596		3	5300977	5304404	ENSG00000122543	OCM	oncomodulin [Source:HGNC Symbol;Acc:8105]
ENSSSCG00000007596		3	5300977	5304404	ENSG00000135175	OCM2	oncomodulin 2 [Source:HGNC Symbol;Acc:34396]
ENSSSCG00000007719	CLIP2	3	11113491	11215082	ENSG00000106665	CLIP2	CAP-GLY domain containing linker protein 2 [Source:HGNC Symbol;Acc:2586]
ENSSSCG00000007720	GTF2IRD1	3	11276910	11374748	ENSG00000006704	GTF2IRD1	GTF2I repeat domain containing 1 [Source:HGNC Symbol;Acc:4661]
ENSSSCG00000026077		3	22202581	22221915	ENSG00000205629	LCMT1	leucine carboxyl methyltransferase 1 [Source:HGNC Symbol;Acc:17557]
ENSSSCG00000007888	TNFRSF17	3	32126075	32131338	ENSG00000048462	TNFRSF17	tumor necrosis factor receptor superfamily, member 17 [Source:HGNC Symbol;Acc:11913]
ENSSSCG00000007896	TXNDC11	3	32253039	32285245	ENSG00000153066	TXNDC11	thioredoxin domain containing 11 [Source:HGNC Symbol;Acc:28030]
ENSSSCG00000024982	LITAF	3	32319228	32329737	ENSG00000189067	LITAF	lipopolysaccharide-induced TNF factor [Source:HGNC Symbol;Acc:16841]
ENSSSCG00000008068		3	42962864	43014160	ENSG00000196305	IARS	isoleucyl-tRNA synthetase [Source:HGNC Symbol;Acc:5330]
ENSSSCG00000028607		3	43010540	43010671	ENSG00000239183	SNORA84	small nucleolar RNA, H/ACA box 84 [Source:HGNC Symbol;Acc:33615]
ENSSSCG00000024292		3	43030018	43051427	ENSG00000196305	IARS	isoleucyl-tRNA synthetase [Source:HGNC Symbol;Acc:5330]
ENSSSCG00000008066	ZNF484	3	43107750	43110112	ENSG00000127081	ZNF484	zinc finger protein 484 [Source:HGNC Symbol;Acc:23385]
ENSSSCG00000022751		3	43187171	43193134	ENSG00000198000	NOL8	nucleolar protein 8 [Source:HGNC Symbol;Acc:23387]
ENSSSCG00000029797		3	43196810	43220916	ENSG00000196305	IARS	isoleucyl-tRNA synthetase [Source:HGNC Symbol;Acc:5330]
ENSSSCG00000008088	IL1B	3	45319221	45326338	ENSG00000125538	IL1B	interleukin 1, beta [Source:HGNC Symbol;Acc:5992]
ENSSSCG00000008092	NT5DC4	3	45397630	45402884	ENSG00000144130	NT5DC4	5'-nucleotidase domain containing 4 [Source:HGNC Symbol;Acc:27678]
ENSSSCG00000008119	KCNIP3	3	48408142	48441215	ENSG00000115041	KCNIP3	Kv channel interacting protein 3, calsenilin [Source:HGNC Symbol;Acc:15523]
ENSSSCG00000008120		3	48458585	48487147	ENSG00000115042	FAHD2A	fumarylacetoacetate hydrolase domain containing 2A [Source:HGNC Symbol;Acc:24252]
ENSSSCG00000008120		3	48458585	48487147	ENSG00000144199	FAHD2B	fumarylacetoacetate hydrolase domain containing 2B [Source:HGNC Symbol;Acc:25318]
ENSSSCG00000008121	GPAT2	3	48487404	48497055	ENSG00000186281	GPAT2	glycerol-3-phosphate acyltransferase 2, mitochondrial [Source:HGNC Symbol;Acc:27168]
ENSSSCG00000008122	AAR2B	3	48584007	48585347	ENSG00000222040	ADRA2B	adrenergic, alpha-2B-, receptor [Source:HGNC Symbol;Acc:282]
ENSSSCG00000008175	CHST10	3	56449363	56485211	ENSG00000115526	CHST10	carbohydrate sulfotransferase 10 [Source:HGNC Symbol;Acc:19650]
ENSSSCG00000008176	LONRF2	3	56528025	56556743	ENSG00000170500	LONRF2	LON peptidase N-terminal domain and ring finger 2 [Source:HGNC Symbol;Acc:24788]
ENSSSCG00000008254	CTNNA2	3	67119262	67408643	ENSG00000066032	CTNNA2	catenin (cadherin-associated protein), alpha 2 [Source:HGNC Symbol;Acc:2510]
ENSSSCG00000008535	CLIP4	3	116933719	117001691	ENSG00000115295	CLIP4	CAP-GLY domain containing linker protein family, member 4 [Source:HGNC Symbol;Acc:26108]
ENSSSCG00000024725	C2orf71	3	117036911	117045698	ENSG00000179270	C2orf71	chromosome 2 open reading frame 71 [Source:HGNC Symbol;Acc:34383]
ENSSSCG00000008534	FAM179A	3	117059648	117102291	ENSG00000189350	FAM179A	family with sequence similarity 179, member A [Source:HGNC Symbol;Acc:33715]
ENSSSCG00000026017	WDR43	3	117131596	117139063	ENSG00000163811	WDR43	WD repeat domain 43 [Source:HGNC Symbol;Acc:28945]
ENSSSCG00000008537	TRMT61B	3	117197476	117206264	ENSG00000171103	TRMT61B	tRNA methyltransferase 61 homolog B (S. cerevisiae) [Source:HGNC Symbol;Acc:26070]
ENSSSCG00000025483		3	133992653	134005017	ENSG00000196208	GREB1	growth regulation by estrogen in breast cancer 1 [Source:HGNC Symbol;Acc:24885]
ENSSSCG00000026161	E2F6	3	134012080	134083889	ENSG00000169016	E2F6	E2F transcription factor 6 [Source:HGNC Symbol;Acc:3120]
ENSSSCG00000008671		3	144411266	144412002	ENSG00000100804	PSMB5	proteasome (prosome, macropain) subunit, beta type, 5 [Source:HGNC Symbol;Acc:9542]
ENSSSCG00000005934	TRAPPC9	4	2565811	2914365	ENSG00000167632	TRAPPC9	trafficking protein particle complex 9 [Source:HGNC Symbol;Acc:30832]
ENSSSCG00000005939	FAM135B	4	4164765	4340402	ENSG00000147724	FAM135B	family with sequence similarity 135, member B [Source:HGNC Symbol;Acc:28029]
ENSSSCG00000024124		4	9003022	9007104	ENSG00000184156	KCNQ3	potassium voltage-gated channel, KQT-like subfamily, member 3 [Source:HGNC Symbol;Acc:6297]
ENSSSCG00000022257		4	9026467	9054065	ENSG00000132297	HHLA1	HERV-H LTR-associating 1 [Source:HGNC Symbol;Acc:4904]
ENSSSCG00000005954		4	9066666	9088903	ENSG00000253117	OC90	otoconin 90 [Source:HGNC Symbol;Acc:8100]
ENSSSCG00000005954		4	9066666	9088903	ENSG00000258417	RP11-240B13.2	Otoconin-90 [Source:UniProtKB/Swiss-Prot;Acc:Q02509]
ENSSSCG00000005955	EFR3A	4	9092307	9130605	ENSG00000132294	EFR3A	EFR3 homolog A (S. cerevisiae) [Source:HGNC Symbol;Acc:28970]
ENSSSCG00000005956		4	9106793	9115861	ENSG00000132294	EFR3A	EFR3 homolog A (S. cerevisiae) [Source:HGNC Symbol;Acc:28970]
ENSSSCG00000024424	FAM91A1	4	16359635	16400990	ENSG00000176853	FAM91A1	family with sequence similarity 91, member A1 [Source:HGNC Symbol;Acc:26306]
ENSSSCG00000005992	HAS2	4	18458697	18489076	ENSG00000170961	HAS2	hyaluronan synthase 2 [Source:HGNC Symbol;Acc:4819]
ENSSSCG00000006196	SLCO5A1	4	71108680	71249575	ENSG00000137571	SLCO5A1	solute carrier organic anion transporter family, member 5A1 [Source:HGNC Symbol;Acc:19046]
ENSSSCG00000006197	SULF1	4	71277769	71419852	ENSG00000137573	SULF1	sulfatase 1 [Source:HGNC Symbol;Acc:20391]
ENSSSCG00000006336	C1ORF110	4	95274219	95280863	ENSG00000185860	C1orf110	chromosome 1 open reading frame 110 [Source:HGNC Symbol;Acc:28736]
ENSSSCG00000022220		4	96044054	96087191	ENSG00000198929	NOS1AP	nitric oxide synthase 1 (neuronal) adaptor protein [Source:HGNC Symbol;Acc:16859]
ENSSSCG00000022220		4	96044054	96087191	ENSG00000254706	RP11-565P22.6
ENSSSCG00000006738	CD58	4	114340887	114369782	ENSG00000116815	CD58	CD58 molecule [Source:HGNC Symbol;Acc:1688]
ENSSSCG00000006787	ADORA3	4	118996434	119053012	ENSG00000121933	ADORA3	adenosine A3 receptor [Source:HGNC Symbol;Acc:268]
ENSSSCG00000025485	C4H1orf162	4	119057620	119064131	ENSG00000143110	C1orf162	chromosome 1 open reading frame 162 [Source:HGNC Symbol;Acc:28344]
ENSSSCG00000006789	ATP5F1	4	119078679	119090067	ENSG00000116459	ATP5F1	ATP synthase, H+ transporting, mitochondrial Fo complex, subunit B1 [Source:HGNC Symbol;Acc:840]
ENSSSCG00000006790	WDR77	4	119089787	119098186	ENSG00000116455	WDR77	WD repeat domain 77 [Source:HGNC Symbol;Acc:29652]
ENSSSCG00000006791	OVGP1	4	119112229	119124274	ENSG00000085465	OVGP1	oviductal glycoprotein 1, 120kDa [Source:HGNC Symbol;Acc:8524]
ENSSSCG00000006851	VAV3	4	122656458	122879785	ENSG00000134215	VAV3	vav 3 guanine nucleotide exchange factor [Source:HGNC Symbol;Acc:12659]
ENSSSCG00000023187		4	122938281	122967693	ENSG00000134215	VAV3	vav 3 guanine nucleotide exchange factor [Source:HGNC Symbol;Acc:12659]
ENSSSCG00000006885	ALG14	4	134085867	134202787	ENSG00000172339	ALG14	asparagine-linked glycosylation 14 homolog (S. cerevisiae) [Source:HGNC Symbol;Acc:28287]
ENSSSCG00000021743		4	134226107	134257013	ENSG00000143036	SLC44A3	solute carrier family 44, member 3 [Source:HGNC Symbol;Acc:28689]
ENSSSCG00000006887	CNN3	4	134245518	134269264	ENSG00000117519	CNN3	calponin 3, acidic [Source:HGNC Symbol;Acc:2157]
ENSSSCG00000006888	SLC44A3	4	134354688	134382700	ENSG00000143036	SLC44A3	solute carrier family 44, member 3 [Source:HGNC Symbol;Acc:28689]
ENSSSCG00000026513		4	134387303	134406575	ENSG00000143036	SLC44A3	solute carrier family 44, member 3 [Source:HGNC Symbol;Acc:28689]
ENSSSCG00000022447	F3	4	134474325	134479725	ENSG00000117525	F3	coagulation factor III (thromboplastin, tissue factor) [Source:HGNC Symbol;Acc:3541]
ENSSSCG00000028620	ABCD3	4	134489857	134572224	ENSG00000117528	ABCD3	ATP-binding cassette, sub-family D (ALD), member 3 [Source:HGNC Symbol;Acc:67]
ENSSSCG00000006903	RPAP2	4	136359255	136442509	ENSG00000122484	RPAP2	RNA polymerase II associated protein 2 [Source:HGNC Symbol;Acc:25791]
ENSSSCG00000006904	GLMN	4	136442545	136467760	ENSG00000174842	GLMN	glomulin, FKBP associated protein [Source:HGNC Symbol;Acc:14373]
ENSSSCG00000006912	HFM1	4	137107369	137187498	ENSG00000162669	HFM1	HFM1, ATP-dependent DNA helicase homolog (S. cerevisiae) [Source:HGNC Symbol;Acc:20193]
ENSSSCG00000000955	TBC1D22A	5	111953	312730	ENSG00000054611	TBC1D22A	TBC1 domain family, member 22A [Source:HGNC Symbol;Acc:1309]
ENSSSCG00000028703	CCNT1	5	14923946	15085981	ENSG00000129315	CCNT1	cyclin T1 [Source:HGNC Symbol;Acc:1599]
ENSSSCG00000000460	HSBP1	5	31261903	31262425	ENSG00000230989	HSBP1	heat shock factor binding protein 1 [Source:HGNC Symbol;Acc:5203]
ENSSSCG00000000478	GRIP1	5	33972886	34295641	ENSG00000155974	GRIP1	glutamate receptor interacting protein 1 [Source:HGNC Symbol;Acc:18708]
ENSSSCG00000026719	ALG10	5	43574116	43581285	ENSG00000139133	ALG10	asparagine-linked glycosylation 10, alpha-1,2-glucosyltransferase homolog (S. pombe) [Source:HGNC Symbol;Acc:23162]
ENSSSCG00000026719	ALG10	5	43574116	43581285	ENSG00000175548	ALG10B	asparagine-linked glycosylation 10, alpha-1,2-glucosyltransferase homolog B (yeast) [Source:HGNC Symbol;Acc:31088]
ENSSSCG00000000717	KCNA6	5	67863129	67864757	ENSG00000151079	KCNA6	potassium voltage-gated channel, shaker-related subfamily, member 6 [Source:HGNC Symbol;Acc:6225]
ENSSSCG00000000718	GALNT8	5	67903769	67941362	ENSG00000130035	GALNT8	UDP-N-acetyl-alpha-D-galactosamine:polypeptide N-acetylgalactosaminyltransferase 8 (GalNAc-T8) [Source:HGNC Symbol;Acc:4130]
ENSSSCG00000000719	NDUFA9	5	67965977	67994531	ENSG00000139180	NDUFA9	NADH dehydrogenase (ubiquinone) 1 alpha subcomplex, 9, 39kDa [Source:HGNC Symbol;Acc:7693]
ENSSSCG00000000719	NDUFA9	5	67965977	67994531	ENSG00000255639	RP11-234B24.6
ENSSSCG00000000811		5	80803505	80804803	ENSG00000179715	FAM113B	family with sequence similarity 113, member B [Source:HGNC Symbol;Acc:28255]
ENSSSCG00000026873		5	80890253	80891113	ENSG00000179715	FAM113B	family with sequence similarity 113, member B [Source:HGNC Symbol;Acc:28255]
ENSSSCG00000000906	TMCC3	5	93090347	93100948	ENSG00000057704	TMCC3	transmembrane and coiled-coil domain family 3 [Source:HGNC Symbol;Acc:29199]
ENSSSCG00000000943	OTOGL	5	105853485	106003580	ENSG00000165899	OTOGL	otogelin-like [Source:HGNC Symbol;Acc:26901]
ENSSSCG00000002637	DBNDD1	6	98891	223165	ENSG00000003249	DBNDD1	dysbindin (dystrobrevin binding protein 1) domain containing 1 [Source:HGNC Symbol;Acc:28455]
ENSSSCG00000026662	PRDM7	6	126252	138678	ENSG00000126856	PRDM7	PR domain containing 7 [Source:HGNC Symbol;Acc:9351]
ENSSSCG00000029761		6	179207	183358	ENSG00000222019	AC133919.6	Uncharacterized protein; cDNA FLJ52651 [Source:UniProtKB/TrEMBL;Acc:B7Z8Y8]
ENSSSCG00000002633	GAS8	6	179207	198145	ENSG00000141013	GAS8	growth arrest-specific 8 [Source:HGNC Symbol;Acc:4166]
ENSSSCG00000029034	COX4I1	6	3453458	3459813	ENSG00000131143	COX4I1	cytochrome c oxidase subunit IV isoform 1 [Source:HGNC Symbol;Acc:2265]
ENSSSCG00000029403	COX4NB	6	3460332	3474618	ENSG00000131148	COX4NB	COX4 neighbor [Source:HGNC Symbol;Acc:7864]
ENSSSCG00000002662	C16ORF74	6	3518411	3520079	ENSG00000154102	C16orf74	chromosome 16 open reading frame 74 [Source:HGNC Symbol;Acc:23362]
ENSSSCG00000002663	GINS2	6	3528008	3551972	ENSG00000131153	GINS2	GINS complex subunit 2 (Psf2 homolog) [Source:HGNC Symbol;Acc:24575]
ENSSSCG00000002664	KIAA0182	6	3556829	3659803	ENSG00000131149	KIAA0182	KIAA0182 [Source:HGNC Symbol;Acc:28979]
ENSSSCG00000002696	VAT1L	6	9896814	10062187	ENSG00000171724	VAT1L	vesicle amine transport protein 1 homolog (T. californica)-like [Source:HGNC Symbol;Acc:29315]
ENSSSCG00000020141	SNORA15	6	10031373	10031521	ENSG00000251940	SNORA15	Small nucleolar RNA SNORA15 [Source:RFAM;Acc:RF00398]
ENSSSCG00000002697	NUDT7	6	10102289	10111860	ENSG00000140876	NUDT7	nudix (nucleoside diphosphate linked moiety X)-type motif 7 [Source:HGNC Symbol;Acc:8054]
ENSSSCG00000018836	7SK	6	10126195	10126525	ENSG00000223120	7SK	7SK RNA [Source:RFAM;Acc:RF00100]
ENSSSCG00000002837	CYLD	6	30401961	30415967	ENSG00000083799	CYLD	cylindromatosis (turban tumor syndrome) [Source:HGNC Symbol;Acc:2584]
ENSSSCG00000003765	SURF6	6	125237409	125238362	ENSG00000148296	SURF6	surfeit 6 [Source:HGNC Symbol;Acc:11478]
ENSSSCG00000027873	GIPC2	6	125311965	125459978	ENSG00000137960	GIPC2	GIPC PDZ domain containing family, member 2 [Source:HGNC Symbol;Acc:18177]
ENSSSCG00000003773	AK5	6	125964963	126223426	ENSG00000154027	AK5	adenylate kinase 5 [Source:HGNC Symbol;Acc:365]
ENSSSCG00000003834	C8B	6	143164815	143205954	ENSG00000021852	C8B	complement component 8, beta polypeptide [Source:HGNC Symbol;Acc:1353]
ENSSSCG00000003835	C8A	6	143217660	143266610	ENSG00000157131	C8A	complement component 8, alpha polypeptide [Source:HGNC Symbol;Acc:1352]
ENSSSCG00000003836	C1orf168	6	143478850	143485480	ENSG00000187889	C1orf168	chromosome 1 open reading frame 168 [Source:HGNC Symbol;Acc:27295]
ENSSSCG00000003837	PRKAA2	6	143547628	143573947	ENSG00000162409	PRKAA2	protein kinase, AMP-activated, alpha 2 catalytic subunit [Source:HGNC Symbol;Acc:9377]
ENSSSCG00000001002	PRPF4B	7	2455403	2471801	ENSG00000112739	PRPF4B	PRP4 pre-mRNA processing factor 4 homolog B (yeast) [Source:HGNC Symbol;Acc:17346]
ENSSSCG00000001001	C6ORF201	7	2500336	2513359	ENSG00000185689	C6orf201	chromosome 6 open reading frame 201 [Source:HGNC Symbol;Acc:21620]
ENSSSCG00000001000	PECI	7	2506301	2523592	ENSG00000198721	ECI2	enoyl-CoA delta isomerase 2 [Source:HGNC Symbol;Acc:14601]
ENSSSCG00000001016	FARS2	7	3379268	3548305	ENSG00000145982	FARS2	phenylalanyl-tRNA synthetase 2, mitochondrial [Source:HGNC Symbol;Acc:21062]
ENSSSCG00000001024	RIOK1	7	4858011	4882358	ENSG00000124784	RIOK1	RIO kinase 1 (yeast) [Source:HGNC Symbol;Acc:18656]
ENSSSCG00000001025	DSP	7	4968322	5021221	ENSG00000096696	DSP	desmoplakin [Source:HGNC Symbol;Acc:3052]
ENSSSCG00000001045	ELOVL2	7	7997782	8014543	ENSG00000197977	ELOVL2	ELOVL fatty acid elongase 2 [Source:HGNC Symbol;Acc:14416]
ENSSSCG00000023956	NEDD9	7	8135083	8145214	ENSG00000111859	NEDD9	neural precursor cell expressed, developmentally down-regulated 9 [Source:HGNC Symbol;Acc:7733]
ENSSSCG00000001046		7	8268049	8314905	ENSG00000111859	NEDD9	neural precursor cell expressed, developmentally down-regulated 9 [Source:HGNC Symbol;Acc:7733]
ENSSSCG00000001131		7	22275360	22288678	ENSG00000112763	BTN2A1	butyrophilin, subfamily 2, member A1 [Source:HGNC Symbol;Acc:1136]
ENSSSCG00000001131		7	22275360	22288678	ENSG00000124508	BTN2A2	butyrophilin, subfamily 2, member A2 [Source:HGNC Symbol;Acc:1137]
ENSSSCG00000030320		7	22302768	22306003	ENSG00000124557	BTN1A1	butyrophilin, subfamily 1, member A1 [Source:HGNC Symbol;Acc:1135]
ENSSSCG00000025957	HIST3H2BB	7	23085875	23086255	ENSG00000197459	HIST1H2BH	histone cluster 1, H2bh [Source:HGNC Symbol;Acc:4755]
ENSSSCG00000021860	HIST1H4C	7	23092695	23093006	ENSG00000197061	HIST1H4C	histone cluster 1, H4c [Source:HGNC Symbol;Acc:4787]
ENSSSCG00000030071	HIST1H2AJ	7	23096800	23097192	ENSG00000182611	HIST1H2AJ	histone cluster 1, H2aj [Source:HGNC Symbol;Acc:4727]
ENSSSCG00000022049	HIST1H4B	7	23099683	23099994	ENSG00000124529	HIST1H4B	histone cluster 1, H4b [Source:HGNC Symbol;Acc:4789]
ENSSSCG00000029773	HIST1H4J	7	23104554	23104865	ENSG00000197238	HIST1H4J	histone cluster 1, H4j [Source:HGNC Symbol;Acc:4785]
ENSSSCG00000023360	HIST1H2AD	7	23109955	23110347	ENSG00000196866	HIST1H2AD	histone cluster 1, H2ad [Source:HGNC Symbol;Acc:4729]
ENSSSCG00000026930	HIST1H2BN	7	23110613	23164791	ENSG00000233822	HIST1H2BN	histone cluster 1, H2bn [Source:HGNC Symbol;Acc:4749]
ENSSSCG00000020971	HIST1H2AM	7	23174806	23175198	ENSG00000233224	HIST1H2AM	histone cluster 1, H2am [Source:HGNC Symbol;Acc:4735]
ENSSSCG00000030023	HIST1H1B	7	23175804	23176988	ENSG00000184357	HIST1H1B	histone cluster 1, H1b [Source:HGNC Symbol;Acc:4719]
ENSSSCG00000001177	H4_PIG	7	23180794	23181105	ENSG00000198327	HIST1H4F	histone cluster 1, H4f [Source:HGNC Symbol;Acc:4783]
ENSSSCG00000027435	HIST1H3E	7	23186672	23187082	ENSG00000196966	HIST1H3E	histone cluster 1, H3e [Source:HGNC Symbol;Acc:4769]
ENSSSCG00000001233	TRIM26	7	24795834	24820308	ENSG00000234127	TRIM26	tripartite motif containing 26 [Source:HGNC Symbol;Acc:12962]
ENSSSCG00000001235	TRIM15	7	24833498	24844568	ENSG00000204610	TRIM15	tripartite motif containing 15 [Source:HGNC Symbol;Acc:16284]
ENSSSCG00000001234	TRIM10	7	24847449	24859049	ENSG00000204613	TRIM10	tripartite motif containing 10 [Source:HGNC Symbol;Acc:10072]
ENSSSCG00000001236	TRIM40	7	24861123	24872935	ENSG00000204614	TRIM40	tripartite motif containing 40 [Source:HGNC Symbol;Acc:18736]
ENSSSCG00000022261	TRIM31	7	24946635	24960043	ENSG00000204616	TRIM31	tripartite motif containing 31 [Source:HGNC Symbol;Acc:16289]
ENSSSCG00000001244	RNF39	7	24985582	24990520	ENSG00000204618	RNF39	ring finger protein 39 [Source:HGNC Symbol;Acc:18064]
ENSSSCG00000024259	PPP1R11	7	24991268	24994355	ENSG00000204619	PPP1R11	protein phosphatase 1, regulatory (inhibitor) subunit 11 [Source:HGNC Symbol;Acc:9285]
ENSSSCG00000001239	ZNRD1	7	24996695	25001111	ENSG00000066379	ZNRD1	zinc ribbon domain containing 1 [Source:HGNC Symbol;Acc:13182]
ENSSSCG00000030245		7	25642479	25643405	ENSG00000168787	OR12D2	olfactory receptor, family 12, subfamily D, member 2 [Source:HGNC Symbol;Acc:8178]
ENSSSCG00000025278		7	25668014	25668940	ENSG00000168787	OR12D2	olfactory receptor, family 12, subfamily D, member 2 [Source:HGNC Symbol;Acc:8178]
ENSSSCG00000020762		7	25707901	25708827	ENSG00000168787	OR12D2	olfactory receptor, family 12, subfamily D, member 2 [Source:HGNC Symbol;Acc:8178]
ENSSSCG00000025358		7	25740114	25741040	ENSG00000168787	OR12D2	olfactory receptor, family 12, subfamily D, member 2 [Source:HGNC Symbol;Acc:8178]
ENSSSCG00000030598	OR12D3	7	25760807	25761754	ENSG00000112462	OR12D3	olfactory receptor, family 12, subfamily D, member 3 [Source:HGNC Symbol;Acc:13963]
ENSSSCG00000001286	OR5V1	7	25794642	25795595	ENSG00000243729	OR5V1	olfactory receptor, family 5, subfamily V, member 1 [Source:HGNC Symbol;Acc:13972]
ENSSSCG00000001340		7	26432016	26432929	ENSG00000204702	OR2J1	olfactory receptor, family 2, subfamily J, member 1 (gene/pseudogene) [Source:HGNC Symbol;Acc:8259]
ENSSSCG00000001340		7	26432016	26432929	ENSG00000204700	OR2J2	olfactory receptor, family 2, subfamily J, member 2 [Source:HGNC Symbol;Acc:8260]
ENSSSCG00000001340		7	26432016	26432929	ENSG00000204701	OR2J3	olfactory receptor, family 2, subfamily J, member 3 [Source:HGNC Symbol;Acc:8261]
ENSSSCG00000001337		7	26478864	26479802	ENSG00000204702	OR2J1	olfactory receptor, family 2, subfamily J, member 1 (gene/pseudogene) [Source:HGNC Symbol;Acc:8259]
ENSSSCG00000001337		7	26478864	26479802	ENSG00000204700	OR2J2	olfactory receptor, family 2, subfamily J, member 2 [Source:HGNC Symbol;Acc:8260]
ENSSSCG00000001337		7	26478864	26479802	ENSG00000204701	OR2J3	olfactory receptor, family 2, subfamily J, member 3 [Source:HGNC Symbol;Acc:8261]
ENSSSCG00000023104		7	26537491	26538525	ENSG00000204702	OR2J1	olfactory receptor, family 2, subfamily J, member 1 (gene/pseudogene) [Source:HGNC Symbol;Acc:8259]
ENSSSCG00000023104		7	26537491	26538525	ENSG00000204700	OR2J2	olfactory receptor, family 2, subfamily J, member 2 [Source:HGNC Symbol;Acc:8260]
ENSSSCG00000023104		7	26537491	26538525	ENSG00000204701	OR2J3	olfactory receptor, family 2, subfamily J, member 3 [Source:HGNC Symbol;Acc:8261]
ENSSSCG00000027129		7	26560318	26561262	ENSG00000204703	OR2B3	olfactory receptor, family 2, subfamily B, member 3 [Source:HGNC Symbol;Acc:8238]
ENSSSCG00000026933		7	26573169	26574110	ENSG00000204703	OR2B3	olfactory receptor, family 2, subfamily B, member 3 [Source:HGNC Symbol;Acc:8238]
ENSSSCG00000020713	BTNL2	7	29004822	29018452	ENSG00000204290	BTNL2	butyrophilin-like 2 (MHC class II associated) [Source:HGNC Symbol;Acc:1142]
ENSSSCG00000001453	SLA-DRA1	7	29036520	29042737	ENSG00000204287	HLA-DRA	major histocompatibility complex, class II, DR alpha [Source:HGNC Symbol;Acc:4947]
ENSSSCG00000001454	SLA-DRB1	7	29093969	29098795	ENSG00000196126	HLA-DRB1	major histocompatibility complex, class II, DR beta 1 [Source:HGNC Symbol;Acc:4948]
ENSSSCG00000001454	SLA-DRB1	7	29093969	29098795	ENSG00000198502	HLA-DRB5	major histocompatibility complex, class II, DR beta 5 [Source:HGNC Symbol;Acc:4953]
ENSSSCG00000001455	SLA-DRB	7	29112883	29125494	ENSG00000196126	HLA-DRB1	major histocompatibility complex, class II, DR beta 1 [Source:HGNC Symbol;Acc:4948]
ENSSSCG00000001455	SLA-DRB	7	29112883	29125494	ENSG00000198502	HLA-DRB5	major histocompatibility complex, class II, DR beta 5 [Source:HGNC Symbol;Acc:4953]
ENSSSCG00000001456	SLA-DQA1	7	29164962	29170659	ENSG00000196735	HLA-DQA1	major histocompatibility complex, class II, DQ alpha 1 [Source:HGNC Symbol;Acc:4942]
ENSSSCG00000001456	SLA-DQA1	7	29164962	29170659	ENSG00000237541	HLA-DQA2	major histocompatibility complex, class II, DQ alpha 2 [Source:HGNC Symbol;Acc:4943]
ENSSSCG00000001457	SLA-DQB*G01	7	29180533	29188771	ENSG00000179344	HLA-DQB1	major histocompatibility complex, class II, DQ beta 1 [Source:HGNC Symbol;Acc:4944]
ENSSSCG00000001479	HMGCLL1	7	30110131	30203270	ENSG00000146151	HMGCLL1	3-hydroxymethyl-3-methylglutaryl-CoA lyase-like 1 [Source:HGNC Symbol;Acc:21359]
ENSSSCG00000001480	GFRAL	7	30218829	30269908	ENSG00000187871	GFRAL	GDNF family receptor alpha like [Source:HGNC Symbol;Acc:32789]
ENSSSCG00000001481	HCRTR2	7	30298326	30397733	ENSG00000137252	HCRTR2	hypocretin (orexin) receptor 2 [Source:HGNC Symbol;Acc:4849]
ENSSSCG00000001483	FAM83B	7	30525284	30609643	ENSG00000168143	FAM83B	family with sequence similarity 83, member B [Source:HGNC Symbol;Acc:21357]
ENSSSCG00000001486	LRRC1	7	31302525	31432495	ENSG00000137269	LRRC1	leucine rich repeat containing 1 [Source:HGNC Symbol;Acc:14307]
ENSSSCG00000001487	KLHL31	7	31591685	31595296	ENSG00000124743	KLHL31	kelch-like 31 (Drosophila) [Source:HGNC Symbol;Acc:21353]
ENSSSCG00000001711	CLIC5	7	46947785	47070503	ENSG00000112782	CLIC5	chloride intracellular channel 5 [Source:HGNC Symbol;Acc:13517]
ENSSSCG00000022542		7	47170752	47171717	ENSG00000001561	ENPP4	ectonucleotide pyrophosphatase/phosphodiesterase 4 (putative) [Source:HGNC Symbol;Acc:3359]
ENSSSCG00000001743	DEFB110	7	50410268	50414857	ENSG00000203970	DEFB110	defensin, beta 110 locus [Source:HGNC Symbol;Acc:18091]
ENSSSCG00000001778	BCL2A1	7	54395231	54406136	ENSG00000140379	BCL2A1	BCL2-related protein A1 [Source:HGNC Symbol;Acc:991]
ENSSSCG00000001779	ZFAND6	7	54475808	54542954	ENSG00000086666	ZFAND6	zinc finger, AN1-type domain 6 [Source:HGNC Symbol;Acc:30164]
ENSSSCG00000001780	FAH	7	54556147	54596334	ENSG00000103876	FAH	fumarylacetoacetate hydrolase (fumarylacetoacetase) [Source:HGNC Symbol;Acc:3579]
ENSSSCG00000002408	ADCK1	7	106833687	106901426	ENSG00000063761	ADCK1	aarF domain containing kinase 1 [Source:HGNC Symbol;Acc:19038]
ENSSSCG00000002409	MRPS21	7	106935535	106935798	ENSG00000187145	MRPS21	mitochondrial ribosomal protein S21 [Source:HGNC Symbol;Acc:14046]
ENSSSCG00000027865	GALC	7	116348931	116415759	ENSG00000054983	GALC	galactosylceramidase [Source:HGNC Symbol;Acc:4115]
ENSSSCG00000028027	GPR65	7	116442417	116443442	ENSG00000140030	GPR65	G protein-coupled receptor 65 [Source:HGNC Symbol;Acc:4517]
ENSSSCG00000021146	GPR65	7	116489887	116490912	ENSG00000140030	GPR65	G protein-coupled receptor 65 [Source:HGNC Symbol;Acc:4517]
ENSSSCG00000002479	SERPINA11	7	122785171	122800712	ENSG00000186910	SERPINA11	serpin peptidase inhibitor, clade A (alpha-1 antiproteinase, antitrypsin), member 11 [Source:HGNC Symbol;Acc:19193]
ENSSSCG00000002478	SERPINA12	7	122852998	122861287	ENSG00000165953	SERPINA12	serpin peptidase inhibitor, clade A (alpha-1 antiproteinase, antitrypsin), member 12 [Source:HGNC Symbol;Acc:18359]
ENSSSCG00000002481	SERPINA5	7	122915942	122927433	ENSG00000188488	SERPINA5	serpin peptidase inhibitor, clade A (alpha-1 antiproteinase, antitrypsin), member 5 [Source:HGNC Symbol;Acc:8723]
ENSSSCG00000030371		7	122961691	122969858	ENSG00000196136	SERPINA3	serpin peptidase inhibitor, clade A (alpha-1 antiproteinase, antitrypsin), member 3 [Source:HGNC Symbol;Acc:16]
ENSSSCG00000002526	RCOR1	7	129068962	129203801	ENSG00000089902	RCOR1	REST corepressor 1 [Source:HGNC Symbol;Acc:17441]
ENSSSCG00000002527	ANKRD9	7	129270533	129271648	ENSG00000156381	ANKRD9	ankyrin repeat domain 9 [Source:HGNC Symbol;Acc:20096]
ENSSSCG00000002529	RPS21	7	129322112	129322456	ENSG00000171858	RPS21	ribosomal protein S21 [Source:HGNC Symbol;Acc:10409]
ENSSSCG00000002528	TECPR2	7	129328739	129364935	ENSG00000196663	TECPR2	tectonin beta-propeller repeat containing 2 [Source:HGNC Symbol;Acc:19957]
ENSSSCG00000002530	CINP	7	129378236	129389399	ENSG00000100865	CINP	cyclin-dependent kinase 2 interacting protein [Source:HGNC Symbol;Acc:23789]
ENSSSCG00000026059	MOK	7	129390438	129434969	ENSG00000080823	MOK	MOK protein kinase [Source:HGNC Symbol;Acc:9833]
ENSSSCG00000002540	PPP2R5C	7	129852900	129998766	ENSG00000078304	PPP2R5C	protein phosphatase 2, regulatory subunit B', gamma [Source:HGNC Symbol;Acc:9311]
ENSSSCG00000002541		7	129923795	129924309	ENSG00000130066	SAT1	spermidine/spermine N1-acetyltransferase 1 [Source:HGNC Symbol;Acc:10540]
ENSSSCG00000027178	MAN2B2	8	3060886	3103162	ENSG00000013288	MAN2B2	mannosidase, alpha, class 2B, member 2 [Source:HGNC Symbol;Acc:29623]
ENSSSCG00000027746	MRFAP1	8	3117315	3119425	ENSG00000179010	MRFAP1	Morf4 family associated protein 1 [Source:HGNC Symbol;Acc:24549]
ENSSSCG00000030673	CNO	8	3145173	3145832	ENSG00000186222	CNO	cappuccino homolog (mouse) [Source:HGNC Symbol;Acc:24206]
ENSSSCG00000008737	C1QTNF7	8	10369562	10376663	ENSG00000163145	C1QTNF7	C1q and tumor necrosis factor related protein 7 [Source:HGNC Symbol;Acc:14342]
ENSSSCG00000008738	CC2D2A	8	10399765	10545919	ENSG00000048342	CC2D2A	coiled-coil and C2 domain containing 2A [Source:HGNC Symbol;Acc:29253]
ENSSSCG00000008740	FBXL5	8	10562901	10609521	ENSG00000118564	FBXL5	F-box and leucine-rich repeat protein 5 [Source:HGNC Symbol;Acc:13602]
ENSSSCG00000029227	LDB2	8	11290602	11543431	ENSG00000169744	LDB2	LIM domain binding 2 [Source:HGNC Symbol;Acc:6533]
ENSSSCG00000008758	NPT2B	8	19832502	19848016	ENSG00000157765	SLC34A2	solute carrier family 34 (sodium phosphate), member 2 [Source:HGNC Symbol;Acc:11020]
ENSSSCG00000022446		8	19874198	19915396	ENSG00000091490	SEL1L3	sel-1 suppressor of lin-12-like 3 (C. elegans) [Source:HGNC Symbol;Acc:29108]
ENSSSCG00000008759		8	19925148	19972400	ENSG00000091490	SEL1L3	sel-1 suppressor of lin-12-like 3 (C. elegans) [Source:HGNC Symbol;Acc:29108]
ENSSSCG00000008762	STIM2	8	21074672	21105502	ENSG00000109689	STIM2	stromal interaction molecule 2 [Source:HGNC Symbol;Acc:19205]
ENSSSCG00000008831	DCUN1D4	8	41159617	41236217	ENSG00000109184	DCUN1D4	DCN1, defective in cullin neddylation 1, domain containing 4 (S. cerevisiae) [Source:HGNC Symbol;Acc:28998]
ENSSSCG00000008832	LRRC66	8	41281672	41302633	ENSG00000188993	LRRC66	leucine rich repeat containing 66 [Source:HGNC Symbol;Acc:34299]
ENSSSCG00000008833	SGCB	8	41306138	41324541	ENSG00000163069	SGCB	sarcoglycan, beta (43kDa dystrophin-associated glycoprotein) [Source:HGNC Symbol;Acc:10806]
ENSSSCG00000008834	SPATA18	8	41338763	41379906	ENSG00000163071	SPATA18	spermatogenesis associated 18 [Source:HGNC Symbol;Acc:29579]
ENSSSCG00000008991	FRAS1	8	77933776	78202799	ENSG00000138759	FRAS1	Fraser syndrome 1 [Source:HGNC Symbol;Acc:19185]
ENSSSCG00000008993	NPY2R	8	78338073	78339221	ENSG00000185149	NPY2R	neuropeptide Y receptor Y2 [Source:HGNC Symbol;Acc:7957]
ENSSSCG00000022365	PPA2	8	124794833	124955766	ENSG00000138777	PPA2	pyrophosphatase (inorganic) 2 [Source:HGNC Symbol;Acc:28883]
ENSSSCG00000028420	EIF4E	8	130594675	130649857	ENSG00000151247	EIF4E	eukaryotic translation initiation factor 4E [Source:HGNC Symbol;Acc:3287]
ENSSSCG00000009192	PDLIM5	8	134331169	134558588	ENSG00000163110	PDLIM5	PDZ and LIM domain 5 [Source:HGNC Symbol;Acc:17468]
ENSSSCG00000009196	ATOH1	8	135104480	135105541	ENSG00000172238	ATOH1	atonal homolog 1 (Drosophila) [Source:HGNC Symbol;Acc:797]
ENSSSCG00000029197		8	137647348	137755299	ENSG00000184305	FAM190A	family with sequence similarity 190, member A [Source:HGNC Symbol;Acc:29349]
ENSSSCG00000009203	SNCA	8	138635406	138774099	ENSG00000145335	SNCA	synuclein, alpha (non A4 component of amyloid precursor) [Source:HGNC Symbol;Acc:11138]
ENSSSCG00000009229	ARHGAP24	8	142148085	142647169	ENSG00000138639	ARHGAP24	Rho GTPase activating protein 24 [Source:HGNC Symbol;Acc:25361]
ENSSSCG00000009233	AGPAT9	8	144210507	144273732	ENSG00000138678	AGPAT9	1-acylglycerol-3-phosphate O-acyltransferase 9 [Source:HGNC Symbol;Acc:28157]
ENSSSCG00000009234	FAM175A	8	144298649	144314413	ENSG00000163322	FAM175A	family with sequence similarity 175, member A [Source:HGNC Symbol;Acc:25829]
ENSSSCG00000009236	HELQ	8	144322782	144357230	ENSG00000163312	HELQ	helicase, POLQ-like [Source:HGNC Symbol;Acc:18536]
ENSSSCG00000009237	HPSE	8	144378355	144417268	ENSG00000173083	HPSE	heparanase [Source:HGNC Symbol;Acc:5164]
ENSSSCG00000028886	IPO7	9	12423	49487	ENSG00000205339	IPO7	importin 7 [Source:HGNC Symbol;Acc:9852]
ENSSSCG00000023953		9	30620	30803	ENSG00000201998	SNORA23	small nucleolar RNA, H/ACA box 23 [Source:HGNC Symbol;Acc:32613]
ENSSSCG00000022070	ZNF143	9	71142	114736	ENSG00000166478	ZNF143	zinc finger protein 143 [Source:HGNC Symbol;Acc:12928]
ENSSSCG00000030339	OR10A6	9	1715335	1716279	ENSG00000175393	OR10A6	olfactory receptor, family 10, subfamily A, member 6 [Source:HGNC Symbol;Acc:15132]
ENSSSCG00000029634		9	2455370	2528783	ENSG00000166387	PPFIBP2	PTPRF interacting protein, binding protein 2 (liprin beta 2) [Source:HGNC Symbol;Acc:9250]
ENSSSCG00000014598	PPFIBP2	9	2587271	2612066	ENSG00000166387	PPFIBP2	PTPRF interacting protein, binding protein 2 (liprin beta 2) [Source:HGNC Symbol;Acc:9250]
ENSSSCG00000030012	OLFML1	9	2617574	2642633	ENSG00000183801	OLFML1	olfactomedin-like 1 [Source:HGNC Symbol;Acc:24473]
ENSSSCG00000014599	SYT9	9	2724811	2875298	ENSG00000170743	SYT9	synaptotagmin IX [Source:HGNC Symbol;Acc:19265]
ENSSSCG00000014600	ZNF215	9	3065249	3077501	ENSG00000149054	ZNF215	zinc finger protein 215 [Source:HGNC Symbol;Acc:13007]
ENSSSCG00000028499		9	3148953	3149897	ENSG00000178358	OR2D3	olfactory receptor, family 2, subfamily D, member 3 [Source:HGNC Symbol;Acc:15146]
ENSSSCG00000014602	OR10A4	9	3168292	3169239	ENSG00000170782	OR10A4	olfactory receptor, family 10, subfamily A, member 4 [Source:HGNC Symbol;Acc:15130]
ENSSSCG00000024851		9	3190243	3191190	ENSG00000170803	OR2AG1	olfactory receptor, family 2, subfamily AG, member 1 [Source:HGNC Symbol;Acc:15142]
ENSSSCG00000024851		9	3190243	3191190	ENSG00000188124	OR2AG2	olfactory receptor, family 2, subfamily AG, member 2 [Source:HGNC Symbol;Acc:15143]
ENSSSCG00000014606		9	3229679	3230632	ENSG00000170790	OR10A2	olfactory receptor, family 10, subfamily A, member 2 [Source:HGNC Symbol;Acc:8161]
ENSSSCG00000014606		9	3229679	3230632	ENSG00000166363	OR10A5	olfactory receptor, family 10, subfamily A, member 5 [Source:HGNC Symbol;Acc:15131]
ENSSSCG00000022928		9	3308800	3309747	ENSG00000170803	OR2AG1	olfactory receptor, family 2, subfamily AG, member 1 [Source:HGNC Symbol;Acc:15142]
ENSSSCG00000022928		9	3308800	3309747	ENSG00000188124	OR2AG2	olfactory receptor, family 2, subfamily AG, member 2 [Source:HGNC Symbol;Acc:15143]
ENSSSCG00000014614		9	3329293	3330237	ENSG00000170803	OR2AG1	olfactory receptor, family 2, subfamily AG, member 1 [Source:HGNC Symbol;Acc:15142]
ENSSSCG00000014614		9	3329293	3330237	ENSG00000188124	OR2AG2	olfactory receptor, family 2, subfamily AG, member 2 [Source:HGNC Symbol;Acc:15143]
ENSSSCG00000024421		9	3484402	3485373	ENSG00000178358	OR2D3	olfactory receptor, family 2, subfamily D, member 3 [Source:HGNC Symbol;Acc:15146]
ENSSSCG00000014612		9	3489909	3491393	ENSG00000170803	OR2AG1	olfactory receptor, family 2, subfamily AG, member 1 [Source:HGNC Symbol;Acc:15142]
ENSSSCG00000014612		9	3489909	3491393	ENSG00000188124	OR2AG2	olfactory receptor, family 2, subfamily AG, member 2 [Source:HGNC Symbol;Acc:15143]
ENSSSCG00000014617	OR6A2	9	3513421	3514404	ENSG00000184933	OR6A2	olfactory receptor, family 6, subfamily A, member 2 [Source:HGNC Symbol;Acc:15301]
ENSSSCG00000014632	FAM160A2	9	4066954	4078055	ENSG00000051009	FAM160A2	family with sequence similarity 160, member A2 [Source:HGNC Symbol;Acc:25378]
ENSSSCG00000014634	C11ORF42	9	4083214	4088183	ENSG00000180878	C11orf42	chromosome 11 open reading frame 42 [Source:HGNC Symbol;Acc:28541]
ENSSSCG00000014635	OR52B2	9	4109782	4110750	ENSG00000255307	OR52B2	olfactory receptor, family 52, subfamily B, member 2 [Source:HGNC Symbol;Acc:15207]
ENSSSCG00000014630	CNGA4	9	4133048	4138439	ENSG00000132259	CNGA4	cyclic nucleotide gated channel alpha 4 [Source:HGNC Symbol;Acc:2152]
ENSSSCG00000014631	CCKBR	9	4150666	4158771	ENSG00000110148	CCKBR	cholecystokinin B receptor [Source:HGNC Symbol;Acc:1571]
ENSSSCG00000025232		9	4210926	4211894	ENSG00000180909	AC022762.1	Seven transmembrane helix receptor; Uncharacterized protein [Source:UniProtKB/TrEMBL;Acc:Q8NGM6]
ENSSSCG00000014637		9	4223703	4224668	ENSG00000180913	AC111177.1	HCG2044188; Seven transmembrane helix receptor; Uncharacterized protein [Source:UniProtKB/TrEMBL;Acc:Q8NH77]
ENSSSCG00000014638	OR56B4	9	4236350	4237309	ENSG00000180919	OR56B4	olfactory receptor, family 56, subfamily B, member 4 [Source:HGNC Symbol;Acc:15248]
ENSSSCG00000014639	OR56A1	9	4248060	4249016	ENSG00000180934	OR56A1	olfactory receptor, family 56, subfamily A, member 1 [Source:HGNC Symbol;Acc:14781]
ENSSSCG00000028242		9	4259817	4260764	ENSG00000183389	OR56A4	olfactory receptor, family 56, subfamily A, member 4 [Source:HGNC Symbol;Acc:14791]
ENSSSCG00000027721		9	4264537	4265484	ENSG00000183389	OR56A4	olfactory receptor, family 56, subfamily A, member 4 [Source:HGNC Symbol;Acc:14791]
ENSSSCG00000029114		9	4271986	4272924	ENSG00000183389	OR56A4	olfactory receptor, family 56, subfamily A, member 4 [Source:HGNC Symbol;Acc:14791]
ENSSSCG00000014643		9	4287893	4288834	ENSG00000184478	OR56A3	olfactory receptor, family 56, subfamily A, member 3 [Source:HGNC Symbol;Acc:14786]
ENSSSCG00000024380		9	4300169	4301116	ENSG00000184478	OR56A3	olfactory receptor, family 56, subfamily A, member 3 [Source:HGNC Symbol;Acc:14786]
ENSSSCG00000021824		9	4323256	4324203	ENSG00000184478	OR56A3	olfactory receptor, family 56, subfamily A, member 3 [Source:HGNC Symbol;Acc:14786]
ENSSSCG00000029794		9	4343764	4344931	ENSG00000183389	OR56A4	olfactory receptor, family 56, subfamily A, member 4 [Source:HGNC Symbol;Acc:14791]
ENSSSCG00000014648	OR52L1	9	4353045	4354034	ENSG00000183313	OR52L1	olfactory receptor, family 52, subfamily L, member 1 [Source:HGNC Symbol;Acc:14785]
ENSSSCG00000014650	OR52E4	9	4374996	4375937	ENSG00000180974	OR52E4	olfactory receptor, family 52, subfamily E, member 4 [Source:HGNC Symbol;Acc:15213]
ENSSSCG00000014655	OR52N1	9	4426425	4427387	ENSG00000181001	OR52N1	olfactory receptor, family 52, subfamily N, member 1 [Source:HGNC Symbol;Acc:14853]
ENSSSCG00000014656	OR52N5	9	4438251	4439207	ENSG00000181009	OR52N5	olfactory receptor, family 52, subfamily N, member 5 [Source:HGNC Symbol;Acc:15231]
ENSSSCG00000014662	OR56B1	9	4514995	4515966	ENSG00000181023	OR56B1	olfactory receptor, family 56, subfamily B, member 1 [Source:HGNC Symbol;Acc:15245]
ENSSSCG00000014673	OR52B6	9	4668682	4669834	ENSG00000187747	OR52B6	olfactory receptor, family 52, subfamily B, member 6 [Source:HGNC Symbol;Acc:15211]
ENSSSCG00000014672	TRIM6	9	4689735	4720219	ENSG00000258659	TRIM34	tripartite motif containing 34 [Source:HGNC Symbol;Acc:10063]
ENSSSCG00000014672	TRIM6	9	4689735	4720219	ENSG00000258588	TRIM6-TRIM34	TRIM6-TRIM34 readthrough [Source:HGNC Symbol;Acc:33440]
ENSSSCG00000014670	TRIM5	9	4723958	4737208	ENSG00000132256	TRIM5	tripartite motif containing 5 [Source:HGNC Symbol;Acc:16276]
ENSSSCG00000025490		9	5241770	5242732	ENSG00000181609	OR52D1	olfactory receptor, family 52, subfamily D, member 1 [Source:HGNC Symbol;Acc:15212]
ENSSSCG00000029107		9	5248733	5249686	ENSG00000181609	OR52D1	olfactory receptor, family 52, subfamily D, member 1 [Source:HGNC Symbol;Acc:15212]
ENSSSCG00000014712	OR52W1	9	5403433	5404386	ENSG00000175485	OR52W1	olfactory receptor, family 52, subfamily W, member 1 [Source:HGNC Symbol;Acc:15239]
ENSSSCG00000027950		9	5559942	5560889	ENSG00000171944	OR52A5	olfactory receptor, family 52, subfamily A, member 5 [Source:HGNC Symbol;Acc:19580]
ENSSSCG00000030230		9	5569355	5570290	ENSG00000182070	OR52A1	olfactory receptor, family 52, subfamily A, member 1 [Source:HGNC Symbol;Acc:8318]
ENSSSCG00000025575		9	5582525	5583460	ENSG00000182070	OR52A1	olfactory receptor, family 52, subfamily A, member 1 [Source:HGNC Symbol;Acc:8318]
ENSSSCG00000022276		9	5589679	5590626	ENSG00000171944	OR52A5	olfactory receptor, family 52, subfamily A, member 5 [Source:HGNC Symbol;Acc:19580]
ENSSSCG00000014748	OR51L1	9	5812907	5813845	ENSG00000176798	OR51L1	olfactory receptor, family 51, subfamily L, member 1 [Source:HGNC Symbol;Acc:14759]
ENSSSCG00000014749		9	5823885	5824826	ENSG00000205496	OR51A2	olfactory receptor, family 51, subfamily A, member 2 [Source:HGNC Symbol;Acc:14764]
ENSSSCG00000014749		9	5823885	5824826	ENSG00000205497	OR51A4	olfactory receptor, family 51, subfamily A, member 4 [Source:HGNC Symbol;Acc:14795]
ENSSSCG00000014750	OR51G1	9	5842927	5843880	ENSG00000176879	OR51G1	olfactory receptor, family 51, subfamily G, member 1 [Source:HGNC Symbol;Acc:14738]
ENSSSCG00000014751	OR51G2	9	5852042	5852983	ENSG00000176893	OR51G2	olfactory receptor, family 51, subfamily G, member 2 [Source:HGNC Symbol;Acc:15198]
ENSSSCG00000014752	OR51A7	9	5858223	5859161	ENSG00000176895	OR51A7	olfactory receptor, family 51, subfamily A, member 7 [Source:HGNC Symbol;Acc:15188]
ENSSSCG00000014754	OR51T1	9	5879667	5880650	ENSG00000176900	OR51T1	olfactory receptor, family 51, subfamily T, member 1 [Source:HGNC Symbol;Acc:15205]
ENSSSCG00000014755	OR51H1P	9	5901205	5902149	ENSG00000176904	OR51H1P	olfactory receptor, family 51, subfamily H, member 1 pseudogene [Source:HGNC Symbol;Acc:14833]
ENSSSCG00000014757	OR51S1	9	5939212	5940177	ENSG00000176922	OR51S1	olfactory receptor, family 51, subfamily S, member 1 [Source:HGNC Symbol;Acc:15204]
ENSSSCG00000014758	OR51F2	9	5948198	5949157	ENSG00000176925	OR51F2	olfactory receptor, family 51, subfamily F, member 2 [Source:HGNC Symbol;Acc:15197]
ENSSSCG00000014759	OR52R1	9	5963143	5964087	ENSG00000176937	OR52R1	olfactory receptor, family 52, subfamily R, member 1 [Source:HGNC Symbol;Acc:15235]
ENSSSCG00000014760	OR51F1	9	5994471	5995430	ENSG00000188069	OR51F1	olfactory receptor, family 51, subfamily F, member 1 [Source:HGNC Symbol;Acc:15196]
ENSSSCG00000014762		9	6039247	6040191	ENSG00000197426	AC103710.1
ENSSSCG00000014763	OR51C1P	9	6057763	6058695	ENSG00000197674	OR51C1P	olfactory receptor, family 51, subfamily C, member 1 pseudogene [Source:HGNC Symbol;Acc:15191]
ENSSSCG00000014764	OR51E2	9	6065316	6066278	ENSG00000167332	OR51E2	olfactory receptor, family 51, subfamily E, member 2 [Source:HGNC Symbol;Acc:15195]
ENSSSCG00000014766	OR51E1	9	6108840	6109793	ENSG00000180785	OR51E1	olfactory receptor, family 51, subfamily E, member 1 [Source:HGNC Symbol;Acc:15194]
ENSSSCG00000014767	OR51D1	9	6122718	6123686	ENSG00000197428	OR51D1	olfactory receptor, family 51, subfamily D, member 1 [Source:HGNC Symbol;Acc:15193]
ENSSSCG00000014768	TRIM68	9	6136129	6143878	ENSG00000167333	TRIM68	tripartite motif containing 68 [Source:HGNC Symbol;Acc:21161]
ENSSSCG00000022572	OR52K1	9	6243616	6245450	ENSG00000196778	OR52K1	olfactory receptor, family 52, subfamily K, member 1 [Source:HGNC Symbol;Acc:15222]
ENSSSCG00000022591		9	6329166	6331127	ENSG00000197790	OR52M1	olfactory receptor, family 52, subfamily M, member 1 [Source:HGNC Symbol;Acc:15225]
ENSSSCG00000024804		9	6394254	6395207	ENSG00000197790	OR52M1	olfactory receptor, family 52, subfamily M, member 1 [Source:HGNC Symbol;Acc:15225]
ENSSSCG00000022221		9	6414056	6415009	ENSG00000197790	OR52M1	olfactory receptor, family 52, subfamily M, member 1 [Source:HGNC Symbol;Acc:15225]
ENSSSCG00000022336	OR52K2	9	6488335	6489883	ENSG00000181963	OR52K2	olfactory receptor, family 52, subfamily K, member 2 [Source:HGNC Symbol;Acc:15223]
ENSSSCG00000014780	TRIM21	9	6536121	6545197	ENSG00000132109	TRIM21	tripartite motif containing 21 [Source:HGNC Symbol;Acc:11312]
ENSSSCG00000014671		9	6598009	6598950	ENSG00000221996	OR52B4	olfactory receptor, family 52, subfamily B, member 4 [Source:HGNC Symbol;Acc:15209]
ENSSSCG00000025600	CLPB	9	7597136	7659546	ENSG00000162129	CLPB	ClpB caseinolytic peptidase B homolog (E. coli) [Source:HGNC Symbol;Acc:30664]
ENSSSCG00000014816	PDE2A	9	7720894	7750232	ENSG00000186642	PDE2A	phosphodiesterase 2A, cGMP-stimulated [Source:HGNC Symbol;Acc:8777]
ENSSSCG00000014835	C2CD3	9	9183639	9349502	ENSG00000168014	C2CD3	C2 calcium-dependent domain containing 3 [Source:HGNC Symbol;Acc:24564]
ENSSSCG00000021822	RNF169	9	10202416	10229451	ENSG00000166439	RNF169	ring finger protein 169 [Source:HGNC Symbol;Acc:26961]
ENSSSCG00000021702		9	10269414	10372349	ENSG00000166435	XRRA1	X-ray radiation resistance associated 1 [Source:HGNC Symbol;Acc:18868]
ENSSSCG00000014850	SPCS2	9	10372445	10397242	ENSG00000118363	SPCS2	signal peptidase complex subunit 2 homolog (S. cerevisiae) [Source:HGNC Symbol;Acc:28962]
ENSSSCG00000021638	NEU3	9	10406856	10425772	ENSG00000162139	NEU3	sialidase 3 (membrane sialidase) [Source:HGNC Symbol;Acc:7760]
ENSSSCG00000023029		9	10470334	10471212	ENSG00000171561	OR2AT4	olfactory receptor, family 2, subfamily AT, member 4 [Source:HGNC Symbol;Acc:19620]
ENSSSCG00000029466	OR2AT4	9	10480465	10481427	ENSG00000171561	OR2AT4	olfactory receptor, family 2, subfamily AT, member 4 [Source:HGNC Symbol;Acc:19620]
ENSSSCG00000025925		9	10515892	10516854	ENSG00000171561	OR2AT4	olfactory receptor, family 2, subfamily AT, member 4 [Source:HGNC Symbol;Acc:19620]
ENSSSCG00000022347	WNT11	9	11589743	11607393	ENSG00000085741	WNT11	wingless-type MMTV integration site family, member 11 [Source:HGNC Symbol;Acc:12776]
ENSSSCG00000014865	PRKRIR	9	11652415	11669844	ENSG00000137492	PRKRIR	protein-kinase, interferon-inducible double stranded RNA dependent inhibitor, repressor of (P58 repressor) [Source:HGNC Symbol;Acc:9440]
ENSSSCG00000014868	C11ORF30	9	11731924	11824724	ENSG00000158636	C11orf30	chromosome 11 open reading frame 30 [Source:HGNC Symbol;Acc:18071]
ENSSSCG00000014871	TSKU	9	12047975	12049048	ENSG00000182704	TSKU	tsukushi small leucine rich proteoglycan homolog (Xenopus laevis) [Source:HGNC Symbol;Acc:28850]
ENSSSCG00000014872	FTH1	9	12116455	12117143	ENSG00000167996	FTH1	ferritin, heavy polypeptide 1 [Source:HGNC Symbol;Acc:3976]
ENSSSCG00000014873	ACER3	9	12137833	12187150	ENSG00000078124	ACER3	alkaline ceramidase 3 [Source:HGNC Symbol;Acc:16066]
ENSSSCG00000027080		9	12224464	12252258	ENSG00000078124	ACER3	alkaline ceramidase 3 [Source:HGNC Symbol;Acc:16066]
ENSSSCG00000014874	B3GNT6	9	12270372	12271511	ENSG00000198488	B3GNT6	UDP-GlcNAc:betaGal beta-1,3-N-acetylglucosaminyltransferase 6 (core 3 synthase) [Source:HGNC Symbol;Acc:24141]
ENSSSCG00000014875	CAPN5	9	12302387	12341085	ENSG00000149260	CAPN5	calpain 5 [Source:HGNC Symbol;Acc:1482]
ENSSSCG00000014876	MYO7A	9	12345556	12430927	ENSG00000137474	MYO7A	myosin VIIA [Source:HGNC Symbol;Acc:7606]
ENSSSCG00000028469		9	12457070	12458373	ENSG00000178795	GDPD4	glycerophosphodiester phosphodiesterase domain containing 4 [Source:HGNC Symbol;Acc:24849]
ENSSSCG00000022052		9	12598641	12665811	ENSG00000178795	GDPD4	glycerophosphodiester phosphodiesterase domain containing 4 [Source:HGNC Symbol;Acc:24849]
ENSSSCG00000019716	7SK	9	12615534	12615855	ENSG00000222706	7SK	7SK RNA [Source:RFAM;Acc:RF00100]
ENSSSCG00000014877	GDPD4	9	12674609	12753812	ENSG00000178795	GDPD4	glycerophosphodiester phosphodiesterase domain containing 4 [Source:HGNC Symbol;Acc:24849]
ENSSSCG00000014878	PAK1	9	12979527	13124092	ENSG00000149269	PAK1	p21 protein (Cdc42/Rac)-activated kinase 1 [Source:HGNC Symbol;Acc:8590]
ENSSSCG00000014923	RAB38	9	23798576	23863119	ENSG00000123892	RAB38	RAB38, member RAS oncogene family [Source:HGNC Symbol;Acc:9776]
ENSSSCG00000029865		9	24282713	24334698	ENSG00000168959	GRM5	glutamate receptor, metabotropic 5 [Source:HGNC Symbol;Acc:4597]
ENSSSCG00000014925		9	24389772	24399882	ENSG00000168959	GRM5	glutamate receptor, metabotropic 5 [Source:HGNC Symbol;Acc:4597]
ENSSSCG00000026409	TYR	9	25164818	25214280	ENSG00000077498	TYR	tyrosinase (oculocutaneous albinism IA) [Source:HGNC Symbol;Acc:12442]
ENSSSCG00000014927	NOX4	9	25236706	25427981	ENSG00000086991	NOX4	NADPH oxidase 4 [Source:HGNC Symbol;Acc:7891]
ENSSSCG00000014960	AMOTL1	9	30651655	30726848	ENSG00000166025	AMOTL1	angiomotin like 1 [Source:HGNC Symbol;Acc:17811]
ENSSSCG00000014993	DYNC2H1	9	37891503	38005567	ENSG00000187240	DYNC2H1	dynein, cytoplasmic 2, heavy chain 1 [Source:HGNC Symbol;Acc:2962]
ENSSSCG00000025606	ATM	9	40746503	40833540	ENSG00000149311	ATM	ataxia telangiectasia mutated [Source:HGNC Symbol;Acc:795]
ENSSSCG00000027597		9	40859434	40866706	ENSG00000149311	ATM	ataxia telangiectasia mutated [Source:HGNC Symbol;Acc:795]
ENSSSCG00000015008	C11ORF65	9	40955240	40995796	ENSG00000166323	C11orf65	chromosome 11 open reading frame 65 [Source:HGNC Symbol;Acc:28519]
ENSSSCG00000015445	NRCAM	9	118730305	118785977	ENSG00000091129	NRCAM	neuronal cell adhesion molecule [Source:HGNC Symbol;Acc:7994]
ENSSSCG00000015462	TPK1	9	124255189	124629474	ENSG00000196511	TPK1	thiamin pyrophosphokinase 1 [Source:HGNC Symbol;Acc:17358]
ENSSSCG00000015565	C1ORF21	9	137972543	138217904	ENSG00000116667	C1orf21	chromosome 1 open reading frame 21 [Source:HGNC Symbol;Acc:15494]
ENSSSCG00000015566	EDEM3	9	138371896	138428962	ENSG00000116406	EDEM3	ER degradation enhancer, mannosidase alpha-like 3 [Source:HGNC Symbol;Acc:16787]
ENSSSCG00000029907	ABCA13	9	148690451	148904043	ENSG00000179869	ABCA13	ATP-binding cassette, sub-family A (ABC1), member 13 [Source:HGNC Symbol;Acc:14638]
ENSSSCG00000022427	RGS1	10	2731389	2735645	ENSG00000090104	RGS1	regulator of G-protein signaling 1 [Source:HGNC Symbol;Acc:9991]
ENSSSCG00000028881	CNIH3	10	15304507	15386849	ENSG00000143786	CNIH3	cornichon homolog 3 (Drosophila) [Source:HGNC Symbol;Acc:26802]
ENSSSCG00000011033	VIM	10	48227005	48235670	ENSG00000026025	VIM	vimentin [Source:HGNC Symbol;Acc:12692]
ENSSSCG00000011034	ST8SIA6	10	48313432	48323945	ENSG00000148488	ST8SIA6	ST8 alpha-N-acetyl-neuraminide alpha-2,8-sialyltransferase 6 [Source:HGNC Symbol;Acc:23317]
ENSSSCG00000011066	YME1L1	10	54023810	54062279	ENSG00000136758	YME1L1	YME1-like 1 (S. cerevisiae) [Source:HGNC Symbol;Acc:12843]
ENSSSCG00000011065	MASTL	10	54162371	54183112	ENSG00000120539	MASTL	microtubule associated serine/threonine kinase-like [Source:HGNC Symbol;Acc:19042]
ENSSSCG00000011064		10	54199178	54227557	ENSG00000107897	ACBD5	acyl-CoA binding domain containing 5 [Source:HGNC Symbol;Acc:23338]
ENSSSCG00000011101	ITGB1	10	61450700	61502941	ENSG00000150093	ITGB1	integrin, beta 1 (fibronectin receptor, beta polypeptide, antigen CD29 includes MDF2, MSK12) [Source:HGNC Symbol;Acc:6153]
ENSSSCG00000011129	ITIH5	10	69769232	69843697	ENSG00000123243	ITIH5	inter-alpha-trypsin inhibitor heavy chain family, member 5 [Source:HGNC Symbol;Acc:21449]
ENSSSCG00000024480	SFMBT2	10	70147454	70193875	ENSG00000198879	SFMBT2	Scm-like with four mbt domains 2 [Source:HGNC Symbol;Acc:20256]
ENSSSCG00000011169	C9ORF21	10	76568591	76584978	ENSG00000158122	AAED1	AhpC/TSA antioxidant enzyme domain containing 1 [Source:HGNC Symbol;Acc:16881]
ENSSSCG00000012282	ZNF510	10	76594068	76595158	ENSG00000081386	ZNF510	zinc finger protein 510 [Source:HGNC Symbol;Acc:29161]
ENSSSCG00000011171	CTSL1	10	76997766	77003512	ENSG00000136943	CTSL2	cathepsin L2 [Source:HGNC Symbol;Acc:2538]
ENSSSCG00000029023	ARL5B	10	77152282	77171805	ENSG00000165997	ARL5B	ADP-ribosylation factor-like 5B [Source:HGNC Symbol;Acc:23052]
ENSSSCG00000023247	OPTN	10	77690723	77740523	ENSG00000123240	OPTN	optineurin [Source:HGNC Symbol;Acc:17142]
ENSSSCG00000009302	USP12	11	4029943	4071402	ENSG00000152484	USP12	ubiquitin specific peptidase 12 [Source:HGNC Symbol;Acc:20485]
ENSSSCG00000009303	RPL21	11	4197546	4202234	ENSG00000122026	RPL21	ribosomal protein L21 [Source:HGNC Symbol;Acc:10313]
ENSSSCG00000009313	GSX1	11	4818622	4819861	ENSG00000169840	GSX1	GS homeobox 1 [Source:HGNC Symbol;Acc:20374]
ENSSSCG00000009312	PDX-1	11	4961177	4966632	ENSG00000139515	PDX1	pancreatic and duodenal homeobox 1 [Source:HGNC Symbol;Acc:6107]
ENSSSCG00000009314	FLT3	11	4980771	5039895	ENSG00000122025	FLT3	fms-related tyrosine kinase 3 [Source:HGNC Symbol;Acc:3765]
ENSSSCG00000021818	ENOX1	11	24163874	24477053	ENSG00000120658	ENOX1	ecto-NOX disulfide-thiol exchanger 1 [Source:HGNC Symbol;Acc:25474]
ENSSSCG00000024244		11	26002053	26035899	ENSG00000102763	KIAA0564	KIAA0564 [Source:HGNC Symbol;Acc:29071]
ENSSSCG00000024683		11	26045888	26060985	ENSG00000102763	KIAA0564	KIAA0564 [Source:HGNC Symbol;Acc:29071]
ENSSSCG00000024707		11	26091563	26155523	ENSG00000102763	KIAA0564	KIAA0564 [Source:HGNC Symbol;Acc:29071]
ENSSSCG00000009482	SPRY2	11	56943821	56944768	ENSG00000136158	SPRY2	sprouty homolog 2 (Drosophila) [Source:HGNC Symbol;Acc:11270]
ENSSSCG00000026996		11	70152454	70201530	ENSG00000125257	ABCC4	ATP-binding cassette, sub-family C (CFTR/MRP), member 4 [Source:HGNC Symbol;Acc:55]
ENSSSCG00000009498		11	70591415	70739460	ENSG00000125257	ABCC4	ATP-binding cassette, sub-family C (CFTR/MRP), member 4 [Source:HGNC Symbol;Acc:55]
ENSSSCG00000009496		11	70792529	70827852	ENSG00000125257	ABCC4	ATP-binding cassette, sub-family C (CFTR/MRP), member 4 [Source:HGNC Symbol;Acc:55]
ENSSSCG00000026286		11	71066907	71081126	ENSG00000125257	ABCC4	ATP-binding cassette, sub-family C (CFTR/MRP), member 4 [Source:HGNC Symbol;Acc:55]
ENSSSCG00000022549		11	71084180	71099507	ENSG00000125257	ABCC4	ATP-binding cassette, sub-family C (CFTR/MRP), member 4 [Source:HGNC Symbol;Acc:55]
ENSSSCG00000009497		11	71298810	71453998	ENSG00000125257	ABCC4	ATP-binding cassette, sub-family C (CFTR/MRP), member 4 [Source:HGNC Symbol;Acc:55]
ENSSSCG00000027851		11	71820276	71859355	ENSG00000125257	ABCC4	ATP-binding cassette, sub-family C (CFTR/MRP), member 4 [Source:HGNC Symbol;Acc:55]
ENSSSCG00000009500	CLDN10	11	71983268	72006790	ENSG00000134873	CLDN10	claudin 10 [Source:HGNC Symbol;Acc:2033]
ENSSSCG00000009502	UGGT2	11	72265092	72406500	ENSG00000102595	UGGT2	UDP-glucose glycoprotein glucosyltransferase 2 [Source:HGNC Symbol;Acc:15664]
ENSSSCG00000009526	ITGBL1	11	77342232	77451329	ENSG00000198542	ITGBL1	integrin, beta-like 1 (with EGF-like repeat domains) [Source:HGNC Symbol;Acc:6164]
ENSSSCG00000009527	FGF14	11	77549750	77840067	ENSG00000102466	FGF14	fibroblast growth factor 14 [Source:HGNC Symbol;Acc:3671]
ENSSSCG00000017726	SPACA3	12	43717748	43721620	ENSG00000141316	SPACA3	sperm acrosome associated 3 [Source:HGNC Symbol;Acc:16260]
ENSSSCG00000017727	TMEM98	12	43758792	43771796	ENSG00000006042	TMEM98	transmembrane protein 98 [Source:HGNC Symbol;Acc:24529]
ENSSSCG00000017728	MYO1D	12	43936628	44131499	ENSG00000176658	MYO1D	myosin ID [Source:HGNC Symbol;Acc:7598]
ENSSSCG00000017754	LGALS9	12	46002258	46021360	ENSG00000168961	LGALS9	lectin, galactoside-binding, soluble, 9 [Source:HGNC Symbol;Acc:6570]
ENSSSCG00000017754	LGALS9	12	46002258	46021360	ENSG00000170298	LGALS9B	lectin, galactoside-binding, soluble, 9B [Source:HGNC Symbol;Acc:24842]
ENSSSCG00000017754	LGALS9	12	46002258	46021360	ENSG00000171916	LGALS9C	lectin, galactoside-binding, soluble, 9C [Source:HGNC Symbol;Acc:33874]
ENSSSCG00000017755	NOS2A	12	46022454	46053026	ENSG00000007171	NOS2	nitric oxide synthase 2, inducible [Source:HGNC Symbol;Acc:7873]
ENSSSCG00000017804	ABR	12	48950852	49020532	ENSG00000159842	ABR	active BCR-related [Source:HGNC Symbol;Acc:81]
ENSSSCG00000017812	VPS53	12	49308441	49456465	ENSG00000141252	VPS53	vacuolar protein sorting 53 homolog (S. cerevisiae) [Source:HGNC Symbol;Acc:25608]
ENSSSCG00000017814	C17ORF97	12	49503228	49506132	ENSG00000187624	C17orf97	chromosome 17 open reading frame 97 [Source:HGNC Symbol;Acc:33800]
ENSSSCG00000024899	FAM101B	12	49514985	49525727	ENSG00000183688	FAM101B	family with sequence similarity 101, member B [Source:HGNC Symbol;Acc:28705]
ENSSSCG00000025360		12	50810939	50811868	ENSG00000172146	OR1A1	olfactory receptor, family 1, subfamily A, member 1 [Source:HGNC Symbol;Acc:8179]
ENSSSCG00000025360		12	50810939	50811868	ENSG00000172150	OR1A2	olfactory receptor, family 1, subfamily A, member 2 [Source:HGNC Symbol;Acc:8180]
ENSSSCG00000017837	RAP1GAP2	12	50833049	50869307	ENSG00000132359	RAP1GAP2	RAP1 GTPase activating protein 2 [Source:HGNC Symbol;Acc:29176]
ENSSSCG00000017838		12	50890780	50892043	ENSG00000184166	OR1D2	olfactory receptor, family 1, subfamily D, member 2 [Source:HGNC Symbol;Acc:8183]
ENSSSCG00000017838		12	50890780	50892043	ENSG00000262628	OR1D5	Olfactory receptor 1D5 [Source:UniProtKB/Swiss-Prot;Acc:P58170]
ENSSSCG00000017839		12	50907917	50908897	ENSG00000184166	OR1D2	olfactory receptor, family 1, subfamily D, member 2 [Source:HGNC Symbol;Acc:8183]
ENSSSCG00000017839		12	50907917	50908897	ENSG00000262628	OR1D5	Olfactory receptor 1D5 [Source:UniProtKB/Swiss-Prot;Acc:P58170]
ENSSSCG00000026065		12	50933615	50934550	ENSG00000172146	OR1A1	olfactory receptor, family 1, subfamily A, member 1 [Source:HGNC Symbol;Acc:8179]
ENSSSCG00000026065		12	50933615	50934550	ENSG00000172150	OR1A2	olfactory receptor, family 1, subfamily A, member 2 [Source:HGNC Symbol;Acc:8180]
ENSSSCG00000024366		12	50940999	50941928	ENSG00000172146	OR1A1	olfactory receptor, family 1, subfamily A, member 1 [Source:HGNC Symbol;Acc:8179]
ENSSSCG00000024366		12	50940999	50941928	ENSG00000172150	OR1A2	olfactory receptor, family 1, subfamily A, member 2 [Source:HGNC Symbol;Acc:8180]
ENSSSCG00000017843		12	50954397	50955059	ENSG00000172146	OR1A1	olfactory receptor, family 1, subfamily A, member 1 [Source:HGNC Symbol;Acc:8179]
ENSSSCG00000017843		12	50954397	50955059	ENSG00000172150	OR1A2	olfactory receptor, family 1, subfamily A, member 2 [Source:HGNC Symbol;Acc:8180]
ENSSSCG00000024416	MYH13	12	57877291	57933831	ENSG00000006788	MYH13	myosin, heavy chain 13, skeletal muscle [Source:HGNC Symbol;Acc:7571]
ENSSSCG00000018005	MYH1	12	57967161	57984754	ENSG00000109061	MYH1	myosin, heavy chain 1, skeletal muscle, adult [Source:HGNC Symbol;Acc:7567]
ENSSSCG00000029441		12	57987963	58005660	ENSG00000125414	MYH2	myosin, heavy chain 2, skeletal muscle, adult [Source:HGNC Symbol;Acc:7572]
ENSSSCG00000024467		12	58571385	58702485	ENSG00000188803	SHISA6	shisa homolog 6 (Xenopus laevis) [Source:HGNC Symbol;Acc:34491]
ENSSSCG00000018016	MAP2K4	12	59331232	59409597	ENSG00000065559	MAP2K4	mitogen-activated protein kinase kinase 4 [Source:HGNC Symbol;Acc:6844]
ENSSSCG00000025046		12	60937010	60944691	ENSG00000006695	COX10	COX10 homolog, cytochrome c oxidase assembly protein, heme A: farnesyltransferase (yeast) [Source:HGNC Symbol;Acc:2260]
ENSSSCG00000011182	ASTE1	13	1092991	1107177	ENSG00000034533	ASTE1	asteroid homolog 1 (Drosophila) [Source:HGNC Symbol;Acc:25021]
ENSSSCG00000011183	ATP2C1	13	1117616	1237435	ENSG00000017260	ATP2C1	ATPase, Ca++ transporting, type 2C, member 1 [Source:HGNC Symbol;Acc:13211]
ENSSSCG00000024621	KAT2B	13	7991576	8049637	ENSG00000114166	KAT2B	K(lysine) acetyltransferase 2B [Source:HGNC Symbol;Acc:8638]
ENSSSCG00000011207	SGOL1	13	8092439	8106544	ENSG00000129810	SGOL1	shugoshin-like 1 (S. pombe) [Source:HGNC Symbol;Acc:25088]
ENSSSCG00000011209	UBE2E1	13	11688026	11779399	ENSG00000182247	UBE2E2	ubiquitin-conjugating enzyme E2E 2 [Source:HGNC Symbol;Acc:12478]
ENSSSCG00000011216	LRRC3B	13	14936044	14936823	ENSG00000179796	LRRC3B	leucine rich repeat containing 3B [Source:HGNC Symbol;Acc:28105]
ENSSSCG00000025857		13	28075774	28131869	ENSG00000168038	ULK4	unc-51-like kinase 4 (C. elegans) [Source:HGNC Symbol;Acc:15784]
ENSSSCG00000025961		13	28153215	28155828	ENSG00000168038	ULK4	unc-51-like kinase 4 (C. elegans) [Source:HGNC Symbol;Acc:15784]
ENSSSCG00000027781		13	28176733	28188597	ENSG00000168038	ULK4	unc-51-like kinase 4 (C. elegans) [Source:HGNC Symbol;Acc:15784]
ENSSSCG00000030027		13	170899937	170900899	ENSG00000232382	OR5K1	olfactory receptor, family 5, subfamily K, member 1 [Source:HGNC Symbol;Acc:8349]
ENSSSCG00000030027		13	170899937	170900899	ENSG00000231861	OR5K2	olfactory receptor, family 5, subfamily K, member 2 [Source:HGNC Symbol;Acc:14774]
ENSSSCG00000027818		13	170960177	170961100	ENSG00000206536	OR5K3	olfactory receptor, family 5, subfamily K, member 3 [Source:HGNC Symbol;Acc:31290]
ENSSSCG00000012021	MRPL39	13	199001550	199018936	ENSG00000154719	MRPL39	mitochondrial ribosomal protein L39 [Source:HGNC Symbol;Acc:14027]
ENSSSCG00000019154	MIR155	13	199063344	199063424	ENSG00000207795	MIR155	microRNA 155 [Source:HGNC Symbol;Acc:31542]
ENSSSCG00000023028	JAM2	13	199115876	199168012	ENSG00000154721	JAM2	junctional adhesion molecule 2 [Source:HGNC Symbol;Acc:14686]
ENSSSCG00000022586	ATP5J	13	199152403	199157934	ENSG00000154723	ATP5J	ATP synthase, H+ transporting, mitochondrial Fo complex, subunit F6 [Source:HGNC Symbol;Acc:847]
ENSSSCG00000012022	APP	13	199291020	199568630	ENSG00000142192	APP	amyloid beta (A4) precursor protein [Source:HGNC Symbol;Acc:620]
ENSSSCG00000025119	GRIK1	13	203411536	203632118	ENSG00000171189	GRIK1	glutamate receptor, ionotropic, kainate 1 [Source:HGNC Symbol;Acc:4579]
ENSSSCG00000009738	GALNT9	14	24538360	24695400	ENSG00000182870	GALNT9	UDP-N-acetyl-alpha-D-galactosamine:polypeptide N-acetylgalactosaminyltransferase 9 (GalNAc-T9) [Source:HGNC Symbol;Acc:4131]
ENSSSCG00000009745	GPR133	14	25517652	25788741	ENSG00000111452	GPR133	G protein-coupled receptor 133 [Source:HGNC Symbol;Acc:19893]
ENSSSCG00000010487		14	116112794	116144358	ENSG00000108242	CYP2C18	cytochrome P450, family 2, subfamily C, polypeptide 18 [Source:HGNC Symbol;Acc:2620]
ENSSSCG00000010487		14	116112794	116144358	ENSG00000165841	CYP2C19	cytochrome P450, family 2, subfamily C, polypeptide 19 [Source:HGNC Symbol;Acc:2621]
ENSSSCG00000010487		14	116112794	116144358	ENSG00000138115	CYP2C8	cytochrome P450, family 2, subfamily C, polypeptide 8 [Source:HGNC Symbol;Acc:2622]
ENSSSCG00000010487		14	116112794	116144358	ENSG00000138109	CYP2C9	cytochrome P450, family 2, subfamily C, polypeptide 9 [Source:HGNC Symbol;Acc:2623]
ENSSSCG00000010652	FAM160B1	14	136281426	136315188	ENSG00000151553	FAM160B1	family with sequence similarity 160, member B1 [Source:HGNC Symbol;Acc:29320]
ENSSSCG00000010653	TRUB1	14	136384453	136427023	ENSG00000165832	TRUB1	TruB pseudouridine (psi) synthase homolog 1 (E. coli) [Source:HGNC Symbol;Acc:16060]
ENSSSCG00000010654	ATRNL1	14	136580212	136886343	ENSG00000107518	ATRNL1	attractin-like 1 [Source:HGNC Symbol;Acc:29063]
ENSSSCG00000010699	ATE1	14	142698096	142860718	ENSG00000107669	ATE1	arginyltransferase 1 [Source:HGNC Symbol;Acc:782]
ENSSSCG00000010744	DHX32	14	146772898	146827264	ENSG00000089876	DHX32	DEAH (Asp-Glu-Ala-His) box polypeptide 32 [Source:HGNC Symbol;Acc:16717]
ENSSSCG00000010745	FANK1	14	146827125	146928694	ENSG00000203780	FANK1	fibronectin type III and ankyrin repeat domains 1 [Source:HGNC Symbol;Acc:23527]
ENSSSCG00000010746	ADAM12	14	146937523	147045431	ENSG00000148848	ADAM12	ADAM metallopeptidase domain 12 [Source:HGNC Symbol;Acc:190]
ENSSSCG00000010755	PTPRE	14	149003756	149167170	ENSG00000132334	PTPRE	protein tyrosine phosphatase, receptor type, E [Source:HGNC Symbol;Acc:9669]
ENSSSCG00000026302	MKI67	14	149170562	149198585	ENSG00000148773	MKI67	antigen identified by monoclonal antibody Ki-67 [Source:HGNC Symbol;Acc:7107]
ENSSSCG00000010757	EBF3	14	150935646	151052955	ENSG00000108001	EBF3	early B-cell factor 3 [Source:HGNC Symbol;Acc:19087]
ENSSSCG00000010759	GLRX3	14	151189225	151224799	ENSG00000108010	GLRX3	glutaredoxin 3 [Source:HGNC Symbol;Acc:15987]
ENSSSCG00000029536	SCTR	15	35970333	36021785	ENSG00000080293	SCTR	secretin receptor [Source:HGNC Symbol;Acc:10608]
ENSSSCG00000015738		15	36045463	36051320	ENSG00000171227	TMEM37	transmembrane protein 37 [Source:HGNC Symbol;Acc:18216]
ENSSSCG00000015741		15	36119483	36140714	ENSG00000163075	AC069154.2	Primary ciliary dyskinesia protein 1 [Source:UniProtKB/Swiss-Prot;Acc:Q4G0U5]
ENSSSCG00000015742	TMEM177	15	36160645	36161580	ENSG00000144120	TMEM177	transmembrane protein 177 [Source:HGNC Symbol;Acc:28143]
ENSSSCG00000015743	PTPN4	15	36329068	36452266	ENSG00000088179	PTPN4	protein tyrosine phosphatase, non-receptor type 4 (megakaryocyte) [Source:HGNC Symbol;Acc:9656]
ENSSSCG00000025455	RALB	15	36646556	36697791	ENSG00000144118	RALB	v-ral simian leukemia viral oncogene homolog B (ras related; GTP binding protein) [Source:HGNC Symbol;Acc:9840]
ENSSSCG00000015780	STOX2	15	51804160	51913542	ENSG00000173320	STOX2	storkhead box 2 [Source:HGNC Symbol;Acc:25450]
ENSSSCG00000015781	ENPP6	15	51972058	52015097	ENSG00000164303	ENPP6	ectonucleotide pyrophosphatase/phosphodiesterase 6 [Source:HGNC Symbol;Acc:23409]
ENSSSCG00000016174	FN1	15	130357873	130430503	ENSG00000115414	FN1	fibronectin 1 [Source:HGNC Symbol;Acc:3778]
ENSSSCG00000029968	ASIC4	15	134594938	134619791	ENSG00000072182	ASIC4	acid-sensing (proton-gated) ion channel family member 4 [Source:HGNC Symbol;Acc:21263]
ENSSSCG00000023935		15	134627636	134635226	ENSG00000144591	GMPPA	GDP-mannose pyrophosphorylase A [Source:HGNC Symbol;Acc:22923]
ENSSSCG00000016239	KIAA1486	15	140534479	140641040	ENSG00000144460	NYAP2	neuronal tyrosine-phosphorylated phosphoinositide-3-kinase adaptor 2 [Source:HGNC Symbol;Acc:29291]
ENSSSCG00000016244	COL4A4	15	142283364	142381346	ENSG00000081052	COL4A4	collagen, type IV, alpha 4 [Source:HGNC Symbol;Acc:2206]
ENSSSCG00000016263	SP100	15	144981352	145019301	ENSG00000067066	SP100	SP100 nuclear antigen [Source:HGNC Symbol;Acc:11206]
ENSSSCG00000016266	CAB39	15	145171298	145263529	ENSG00000135932	CAB39	calcium binding protein 39 [Source:HGNC Symbol;Acc:20292]
ENSSSCG00000016308		15	148087403	148163653	ENSG00000242515	UGT1A10	UDP glucuronosyltransferase 1 family, polypeptide A10 [Source:HGNC Symbol;Acc:12531]
ENSSSCG00000016308		15	148087403	148163653	ENSG00000244122	UGT1A7	UDP glucuronosyltransferase 1 family, polypeptide A7 [Source:HGNC Symbol;Acc:12539]
ENSSSCG00000016308		15	148087403	148163653	ENSG00000242366	UGT1A8	UDP glucuronosyltransferase 1 family, polypeptide A8 [Source:HGNC Symbol;Acc:12540]
ENSSSCG00000016308		15	148087403	148163653	ENSG00000241119	UGT1A9	UDP glucuronosyltransferase 1 family, polypeptide A9 [Source:HGNC Symbol;Acc:12541]
ENSSSCG00000016305	HEATR7B1	15	148173534	148216486	ENSG00000185038	HEATR7B1	HEAT repeat containing 7B1 [Source:HGNC Symbol;Acc:27936]
ENSSSCG00000016314	TRPM8	15	148620717	148702150	ENSG00000144481	TRPM8	transient receptor potential cation channel, subfamily M, member 8 [Source:HGNC Symbol;Acc:17961]
ENSSSCG00000016315		15	148717391	148819962	ENSG00000072080	SPP2	secreted phosphoprotein 2, 24kDa [Source:HGNC Symbol;Acc:11256]
ENSSSCG00000023942	ARL4C	15	149122784	149123362	ENSG00000188042	ARL4C	ADP-ribosylation factor-like 4C [Source:HGNC Symbol;Acc:698]
ENSSSCG00000020649	ARL4C	15	149242876	149243454	ENSG00000188042	ARL4C	ADP-ribosylation factor-like 4C [Source:HGNC Symbol;Acc:698]
ENSSSCG00000029759	OTOS	15	154359281	154360310	ENSG00000178602	OTOS	otospiralin [Source:HGNC Symbol;Acc:22644]
ENSSSCG00000016385		15	155272556	155280728	ENSG00000156345	CDK20	cyclin-dependent kinase 20 [Source:HGNC Symbol;Acc:21420]
ENSSSCG00000016383		15	155327064	155334227	ENSG00000184923	FAM22A	family with sequence similarity 22, member A [Source:HGNC Symbol;Acc:23438]
ENSSSCG00000016383		15	155327064	155334227	ENSG00000188199	FAM22B	family with sequence similarity 22, member B [Source:HGNC Symbol;Acc:23445]
ENSSSCG00000016383		15	155327064	155334227	ENSG00000214562	FAM22D	family with sequence similarity 22, member D [Source:HGNC Symbol;Acc:23447]
ENSSSCG00000016383		15	155327064	155334227	ENSG00000228570	FAM22E	family with sequence similarity 22, member E [Source:HGNC Symbol;Acc:23448]
ENSSSCG00000016383		15	155327064	155334227	ENSG00000130950	FAM22F	family with sequence similarity 22, member F [Source:HGNC Symbol;Acc:23450]
ENSSSCG00000016383		15	155327064	155334227	ENSG00000188152	FAM22G	family with sequence similarity 22, member G [Source:HGNC Symbol;Acc:23449]
ENSSSCG00000021922		15	155456693	155464378	ENSG00000184923	FAM22A	family with sequence similarity 22, member A [Source:HGNC Symbol;Acc:23438]
ENSSSCG00000021922		15	155456693	155464378	ENSG00000188199	FAM22B	family with sequence similarity 22, member B [Source:HGNC Symbol;Acc:23445]
ENSSSCG00000021922		15	155456693	155464378	ENSG00000214562	FAM22D	family with sequence similarity 22, member D [Source:HGNC Symbol;Acc:23447]
ENSSSCG00000021922		15	155456693	155464378	ENSG00000228570	FAM22E	family with sequence similarity 22, member E [Source:HGNC Symbol;Acc:23448]
ENSSSCG00000021922		15	155456693	155464378	ENSG00000130950	FAM22F	family with sequence similarity 22, member F [Source:HGNC Symbol;Acc:23450]
ENSSSCG00000021922		15	155456693	155464378	ENSG00000188152	FAM22G	family with sequence similarity 22, member G [Source:HGNC Symbol;Acc:23449]
ENSSSCG00000016793	ZNF622	16	6142034	6158561	ENSG00000173545	ZNF622	zinc finger protein 622 [Source:HGNC Symbol;Acc:30958]
ENSSSCG00000016792	FAM134B	16	6168456	6324546	ENSG00000154153	FAM134B	family with sequence similarity 134, member B [Source:HGNC Symbol;Acc:25964]
ENSSSCG00000016816	ADAMTS12	16	20237302	20549746	ENSG00000151388	ADAMTS12	ADAM metallopeptidase with thrombospondin type 1 motif, 12 [Source:HGNC Symbol;Acc:14605]
ENSSSCG00000016824	RAI14	16	21107618	21337349	ENSG00000039560	RAI14	retinoic acid induced 14 [Source:HGNC Symbol;Acc:14873]
ENSSSCG00000016826	RAD1	16	21405694	21414047	ENSG00000113456	RAD1	RAD1 homolog (S. pombe) [Source:HGNC Symbol;Acc:9806]
ENSSSCG00000016827	BRIX1	16	21414092	21422485	ENSG00000113460	BRIX1	BRX1, biogenesis of ribosomes, homolog (S. cerevisiae) [Source:HGNC Symbol;Acc:24170]
ENSSSCG00000016828	DNAJC21	16	21425596	21454112	ENSG00000168724	DNAJC21	DnaJ (Hsp40) homolog, subfamily C, member 21 [Source:HGNC Symbol;Acc:27030]
ENSSSCG00000016829	AGXT2	16	21478635	21519015	ENSG00000113492	AGXT2	alanine--glyoxylate aminotransferase 2 [Source:HGNC Symbol;Acc:14412]
ENSSSCG00000016830	PRLR	16	21539826	21558491	ENSG00000113494	PRLR	prolactin receptor [Source:HGNC Symbol;Acc:9446]
ENSSSCG00000016831	SPEF2	16	22122508	22244933	ENSG00000152582	SPEF2	sperm flagellar 2 [Source:HGNC Symbol;Acc:26293]
ENSSSCG00000016838	RANBP3L	16	22580412	22607151	ENSG00000164188	RANBP3L	RAN binding protein 3-like [Source:HGNC Symbol;Acc:26353]
ENSSSCG00000016843	C5ORF42	16	23534142	23613770	ENSG00000197603	C5orf42	chromosome 5 open reading frame 42 [Source:HGNC Symbol;Acc:25801]
ENSSSCG00000016845	NUP155	16	23672791	23741895	ENSG00000113569	NUP155	nucleoporin 155kDa [Source:HGNC Symbol;Acc:8063]
ENSSSCG00000016846	WDR70	16	23761201	24139970	ENSG00000082068	WDR70	WD repeat domain 70 [Source:HGNC Symbol;Acc:25495]
ENSSSCG00000021645	HEATR7B2	16	27005559	27037957	ENSG00000171495	HEATR7B2	HEAT repeat family member 7B2 [Source:HGNC Symbol;Acc:26857]
ENSSSCG00000016859	C7	16	27054738	27112719	ENSG00000112936	C7	complement component 7 [Source:HGNC Symbol;Acc:1346]
ENSSSCG00000016866	GHR	16	28693711	28855126	ENSG00000112964	GHR	growth hormone receptor [Source:HGNC Symbol;Acc:4263]
ENSSSCG00000016867	CCDC152	16	28995337	29021818	ENSG00000198865	CCDC152	coiled-coil domain containing 152 [Source:HGNC Symbol;Acc:34438]
ENSSSCG00000026527	HCN1	16	30954056	31324163	ENSG00000164588	HCN1	hyperpolarization activated cyclic nucleotide-gated potassium channel 1 [Source:HGNC Symbol;Acc:4845]
ENSSSCG00000016896	HSPB3	16	35788147	35788802	ENSG00000169271	HSPB3	heat shock 27kDa protein 3 [Source:HGNC Symbol;Acc:5248]
ENSSSCG00000016897	SNX18	16	35964382	35966497	ENSG00000178996	SNX18	sorting nexin 18 [Source:HGNC Symbol;Acc:19245]
ENSSSCG00000016911	SKIV2L2	16	36586542	36716985	ENSG00000039123	SKIV2L2	superkiller viralicidic activity 2-like 2 (S. cerevisiae) [Source:HGNC Symbol;Acc:18734]
ENSSSCG00000016912	PPAP2A	16	36712738	36818550	ENSG00000067113	PPAP2A	phosphatidic acid phosphatase type 2A [Source:HGNC Symbol;Acc:9228]
ENSSSCG00000016918	MAP3K1	16	38137592	38212937	ENSG00000095015	MAP3K1	mitogen-activated protein kinase kinase kinase 1, E3 ubiquitin protein ligase [Source:HGNC Symbol;Acc:6848]
ENSSSCG00000021229	MAT2BETA	16	65096661	65112094	ENSG00000038274	MAT2B	methionine adenosyltransferase II, beta [Source:HGNC Symbol;Acc:6905]
ENSSSCG00000017022	HMMR	16	65133336	65172257	ENSG00000072571	HMMR	hyaluronan-mediated motility receptor (RHAMM) [Source:HGNC Symbol;Acc:5012]
ENSSSCG00000027931	NUDCD2	16	65172500	65185014	ENSG00000170584	NUDCD2	NudC domain containing 2 [Source:HGNC Symbol;Acc:30535]
ENSSSCG00000017024	CCNG1	16	65189480	65197123	ENSG00000113328	CCNG1	cyclin G1 [Source:HGNC Symbol;Acc:1592]
ENSSSCG00000017044	IL12B	16	69952428	69964218	ENSG00000113302	IL12B	interleukin 12B (natural killer cell stimulatory factor 2, cytotoxic lymphocyte maturation factor 2, p40) [Source:HGNC Symbol;Acc:5970]
ENSSSCG00000018463	U1	16	69999235	69999402	ENSG00000207349	U1	U1 spliceosomal RNA [Source:RFAM;Acc:RF00003]
ENSSSCG00000017075	MFAP3	16	75021872	75040238	ENSG00000037749	MFAP3	microfibrillar-associated protein 3 [Source:HGNC Symbol;Acc:7034]
ENSSSCG00000017073	FAM114A2	16	75043882	75078339	ENSG00000055147	FAM114A2	family with sequence similarity 114, member A2 [Source:HGNC Symbol;Acc:1333]
ENSSSCG00000017078	GLRA1	16	77356772	77407109	ENSG00000145888	GLRA1	glycine receptor, alpha 1 [Source:HGNC Symbol;Acc:4326]
ENSSSCG00000017079	G3BP1	16	77426673	77443279	ENSG00000145907	G3BP1	GTPase activating protein (SH3 domain) binding protein 1 [Source:HGNC Symbol;Acc:30292]
ENSSSCG00000017082		16	77576865	77582777	ENSG00000113140	SPARC	secreted protein, acidic, cysteine-rich (osteonectin) [Source:HGNC Symbol;Acc:11219]
ENSSSCG00000017105	UBE2QL1	16	81787672	81833820	ENSG00000215218	UBE2QL1	ubiquitin-conjugating enzyme E2Q family-like 1 [Source:HGNC Symbol;Acc:37269]
ENSSSCG00000017106	MED10	16	81876143	81884010	ENSG00000133398	MED10	mediator complex subunit 10 [Source:HGNC Symbol;Acc:28760]
ENSSSCG00000017109	ADAMTS16	16	82630444	82792519	ENSG00000145536	ADAMTS16	ADAM metallopeptidase with thrombospondin type 1 motif, 16 [Source:HGNC Symbol;Acc:17108]
ENSSSCG00000006981	EFHA2	17	5115029	5217932	ENSG00000155970	EFHA2	EF-hand domain family, member A2 [Source:HGNC Symbol;Acc:27820]
ENSSSCG00000006982	ZDHHC2	17	5281876	5322408	ENSG00000104219	ZDHHC2	zinc finger, DHHC-type containing 2 [Source:HGNC Symbol;Acc:18469]
ENSSSCG00000006983	CNOT7	17	5328135	5343368	ENSG00000198791	CNOT7	CCR4-NOT transcription complex, subunit 7 [Source:HGNC Symbol;Acc:14101]
ENSSSCG00000006984	VPS37A	17	5408972	5431991	ENSG00000155975	VPS37A	vacuolar protein sorting 37 homolog A (S. cerevisiae) [Source:HGNC Symbol;Acc:24928]
ENSSSCG00000006985	MTMR7	17	5450598	5526272	ENSG00000003987	MTMR7	myotubularin related protein 7 [Source:HGNC Symbol;Acc:7454]
ENSSSCG00000006990	FGL1	17	6071086	6088930	ENSG00000104760	FGL1	fibrinogen-like 1 [Source:HGNC Symbol;Acc:3695]
ENSSSCG00000006993		17	6198799	6202428	ENSG00000078674	PCM1	pericentriolar material 1 [Source:HGNC Symbol;Acc:8727]
ENSSSCG00000007005	CSGALNACT1	17	9984617	10276260	ENSG00000147408	CSGALNACT1	chondroitin sulfate N-acetylgalactosaminyltransferase 1 [Source:HGNC Symbol;Acc:24290]
ENSSSCG00000027223	THAP1	17	12607765	12611975	ENSG00000131931	THAP1	THAP domain containing, apoptosis associated protein 1 [Source:HGNC Symbol;Acc:20856]
ENSSSCG00000023338	CHRNA6	17	12640461	12653598	ENSG00000147434	CHRNA6	cholinergic receptor, nicotinic, alpha 6 (neuronal) [Source:HGNC Symbol;Acc:15963]
ENSSSCG00000026363	CHRNB3	17	12667198	12692881	ENSG00000147432	CHRNB3	cholinergic receptor, nicotinic, beta 3 (neuronal) [Source:HGNC Symbol;Acc:1963]
ENSSSCG00000007026	VDAC3	17	13028524	13050396	ENSG00000078668	VDAC3	voltage-dependent anion channel 3 [Source:HGNC Symbol;Acc:12674]
ENSSSCG00000007030	IKBKB	17	13063167	13102000	ENSG00000104365	IKBKB	inhibitor of kappa light polypeptide gene enhancer in B-cells, kinase beta [Source:HGNC Symbol;Acc:5960]
ENSSSCG00000007031	POLB	17	13109563	13133376	ENSG00000070501	POLB	polymerase (DNA directed), beta [Source:HGNC Symbol;Acc:9174]
ENSSSCG00000007033	AP3M2	17	13140129	13164028	ENSG00000070718	AP3M2	adaptor-related protein complex 3, mu 2 subunit [Source:HGNC Symbol;Acc:570]
ENSSSCG00000007032	PLAT	17	13168603	13197176	ENSG00000104368	PLAT	plasminogen activator, tissue [Source:HGNC Symbol;Acc:9051]
ENSSSCG00000027808		17	13778555	13912900	ENSG00000156011	PSD3	pleckstrin and Sec7 domain containing 3 [Source:HGNC Symbol;Acc:19093]
ENSSSCG00000022028		17	13944226	14012072	ENSG00000156011	PSD3	pleckstrin and Sec7 domain containing 3 [Source:HGNC Symbol;Acc:19093]
ENSSSCG00000007115	THBD	17	34275928	34277667	ENSG00000178726	THBD	thrombomodulin [Source:HGNC Symbol;Acc:11784]
ENSSSCG00000007116	CD93	17	34381740	34388394	ENSG00000125810	CD93	CD93 molecule [Source:HGNC Symbol;Acc:15855]
ENSSSCG00000007385	KCNS1	17	53103793	53107983	ENSG00000124134	KCNS1	potassium voltage-gated channel, delayed-rectifier, subfamily S, member 1 [Source:HGNC Symbol;Acc:6300]
ENSSSCG00000007387	PI3	17	53140554	53142571	ENSG00000124102	PI3	peptidase inhibitor 3, skin-derived [Source:HGNC Symbol;Acc:8947]
ENSSSCG00000022913	SLPI	17	53167238	53169798	ENSG00000124107	SLPI	secretory leukocyte peptidase inhibitor [Source:HGNC Symbol;Acc:11092]
ENSSSCG00000007490	CBLN4	17	63734700	63743081	ENSG00000054803	CBLN4	cerebellin 4 precursor [Source:HGNC Symbol;Acc:16231]
ENSSSCG00000023751	DBNDD2	17	67792545	67796154	ENSG00000244274	DBNDD2	dysbindin (dystrobrevin binding protein 1) domain containing 2 [Source:HGNC Symbol;Acc:15881]
ENSSSCG00000027174		18	332983	365339	ENSG00000184923	FAM22A	family with sequence similarity 22, member A [Source:HGNC Symbol;Acc:23438]
ENSSSCG00000027174		18	332983	365339	ENSG00000188199	FAM22B	family with sequence similarity 22, member B [Source:HGNC Symbol;Acc:23445]
ENSSSCG00000027174		18	332983	365339	ENSG00000214562	FAM22D	family with sequence similarity 22, member D [Source:HGNC Symbol;Acc:23447]
ENSSSCG00000027174		18	332983	365339	ENSG00000228570	FAM22E	family with sequence similarity 22, member E [Source:HGNC Symbol;Acc:23448]
ENSSSCG00000027174		18	332983	365339	ENSG00000130950	FAM22F	family with sequence similarity 22, member F [Source:HGNC Symbol;Acc:23450]
ENSSSCG00000027174		18	332983	365339	ENSG00000188152	FAM22G	family with sequence similarity 22, member G [Source:HGNC Symbol;Acc:23449]
ENSSSCG00000016492	AGK	18	8555431	8689368	ENSG00000006530	AGK	acylglycerol kinase [Source:HGNC Symbol;Acc:21869]
ENSSSCG00000016493		18	8778175	8813958	ENSG00000261115	RP11-744I24.1	transmembrane protein 178-like precursor [Source:RefSeq peptide;Acc:NP_001182207]
ENSSSCG00000016611	CADPS2	18	25969510	26464357	ENSG00000081803	CADPS2	Ca++-dependent secretion activator 2 [Source:HGNC Symbol;Acc:16018]
ENSSSCG00000016715	OSBPL3	18	52262153	52396562	ENSG00000070882	OSBPL3	oxysterol binding protein-like 3 [Source:HGNC Symbol;Acc:16370]
ENSSSCG00000016729	IGFBP3	18	54851504	54856012	ENSG00000146674	IGFBP3	insulin-like growth factor binding protein 3 [Source:HGNC Symbol;Acc:5472]
ENSSSCG00000016728	IGFBP1	18	54861845	54866804	ENSG00000146678	IGFBP1	insulin-like growth factor binding protein 1 [Source:HGNC Symbol;Acc:5469]
ENSSSCG00000016726	ADCY1	18	54895269	54978833	ENSG00000164742	ADCY1	adenylate cyclase 1 (brain) [Source:HGNC Symbol;Acc:232]
ENSSSCG00000025060	MRPL32	18	56848455	56857584	ENSG00000106591	MRPL32	mitochondrial ribosomal protein L32 [Source:HGNC Symbol;Acc:14035]
ENSSSCG00000016760	C7ORF25	18	56949301	56951586	ENSG00000136197	C7orf25	chromosome 7 open reading frame 25 [Source:HGNC Symbol;Acc:21703]
ENSSSCG00000016762		18	57436684	57750413	ENSG00000106571	GLI3	GLI family zinc finger 3 [Source:HGNC Symbol;Acc:4319]
ENSSSCG00000012100	PNPLA4	X	4788455	4823753	ENSG00000006757	PNPLA4	patatin-like phospholipase domain containing 4 [Source:HGNC Symbol;Acc:24887]
ENSSSCG00000012104	SHROOM2	X	6723480	6801781	ENSG00000146950	SHROOM2	shroom family member 2 [Source:HGNC Symbol;Acc:630]
ENSSSCG00000025648		X	6959389	6960018	ENSG00000234469	AC002365.1	uncharacterized protein LOC100288814 [Source:RefSeq peptide;Acc:NP_001182010]
ENSSSCG00000030574		X	7015573	7016202	ENSG00000234469	AC002365.1	uncharacterized protein LOC100288814 [Source:RefSeq peptide;Acc:NP_001182010]
ENSSSCG00000012108	WWC3	X	7165907	7328033	ENSG00000047644	WWC3	WWC family member 3 [Source:HGNC Symbol;Acc:29237]
ENSSSCG00000022907		X	7185081	7186073	ENSG00000234469	AC002365.1	uncharacterized protein LOC100288814 [Source:RefSeq peptide;Acc:NP_001182010]

## Sheet: Largest theta IND
Ensembl Gene ID S.scrofa	Associated Gene Name S. scrofa	Chromosome Name	Gene Start (bp)	Gene End (bp)	Ensembl Gene ID H. sapiens	Associated Gene Name H. sapiens	Description
ENSSSCG00000030218		1	159167	166508	ENSG00000184923	FAM22A	family with sequence similarity 22, member A [Source:HGNC Symbol;Acc:23438]
ENSSSCG00000030218		1	159167	166508	ENSG00000188199	FAM22B	family with sequence similarity 22, member B [Source:HGNC Symbol;Acc:23445]
ENSSSCG00000030218		1	159167	166508	ENSG00000214562	FAM22D	family with sequence similarity 22, member D [Source:HGNC Symbol;Acc:23447]
ENSSSCG00000030218		1	159167	166508	ENSG00000228570	FAM22E	family with sequence similarity 22, member E [Source:HGNC Symbol;Acc:23448]
ENSSSCG00000030218		1	159167	166508	ENSG00000130950	FAM22F	family with sequence similarity 22, member F [Source:HGNC Symbol;Acc:23450]
ENSSSCG00000030218		1	159167	166508	ENSG00000188152	FAM22G	family with sequence similarity 22, member G [Source:HGNC Symbol;Acc:23449]
ENSSSCG00000004022	RPS6KA2	1	3575169	3662188	ENSG00000071242	RPS6KA2	ribosomal protein S6 kinase, 90kDa, polypeptide 2 [Source:HGNC Symbol;Acc:10431]
ENSSSCG00000026205	PARK2	1	8042045	8262315	ENSG00000185345	PARK2	parkinson protein 2, E3 ubiquitin protein ligase (parkin) [Source:HGNC Symbol;Acc:8607]
ENSSSCG00000004033	AGPAT4	1	8330536	8439727	ENSG00000026652	AGPAT4	1-acylglycerol-3-phosphate O-acyltransferase 4 (lysophosphatidic acid acyltransferase, delta) [Source:HGNC Symbol;Acc:20885]
ENSSSCG00000004053	TAGAP	1	10042142	10052624	ENSG00000164691	TAGAP	T-cell activation RhoGTPase activating protein [Source:HGNC Symbol;Acc:15669]
ENSSSCG00000004055	RSPH3	1	10077340	10149319	ENSG00000130363	RSPH3	radial spoke 3 homolog (Chlamydomonas) [Source:HGNC Symbol;Acc:21054]
ENSSSCG00000004056	DYNLT1	1	10385075	10391604	ENSG00000146425	DYNLT1	dynein, light chain, Tctex-type 1 [Source:HGNC Symbol;Acc:11697]
ENSSSCG00000024361	TFB1M	1	13558885	13624788	ENSG00000029639	TFB1M	transcription factor B1, mitochondrial [Source:HGNC Symbol;Acc:17037]
ENSSSCG00000004065	TIAM2	1	13622194	13709772	ENSG00000146426	TIAM2	T-cell lymphoma invasion and metastasis 2 [Source:HGNC Symbol;Acc:11806]
ENSSSCG00000004224	HDDC2	1	41395603	41415268	ENSG00000111906	HDDC2	HD domain containing 2 [Source:HGNC Symbol;Acc:21078]
ENSSSCG00000004225	TPD52L1	1	41422505	41460997	ENSG00000111907	TPD52L1	tumor protein D52-like 1 [Source:HGNC Symbol;Acc:12006]
ENSSSCG00000021149	RNF217	1	41673748	41860064	ENSG00000146373	RNF217	ring finger protein 217 [Source:HGNC Symbol;Acc:21487]
ENSSSCG00000004250	SLC35F1	1	48981862	49188743	ENSG00000196376	SLC35F1	solute carrier family 35, member F1 [Source:HGNC Symbol;Acc:21483]
ENSSSCG00000004614	UNC13C	1	129783234	130430057	ENSG00000137766	UNC13C	unc-13 homolog C (C. elegans) [Source:HGNC Symbol;Acc:23149]
ENSSSCG00000030168	CYP19A2	1	133903979	133936093	ENSG00000137869	CYP19A1	cytochrome P450, family 19, subfamily A, polypeptide 1 [Source:HGNC Symbol;Acc:2594]
ENSSSCG00000005369	FOXE1	1	267835360	267836481	ENSG00000178919	FOXE1	forkhead box E1 (thyroid transcription factor 2) [Source:HGNC Symbol;Acc:3806]
ENSSSCG00000005370	C9ORF156	1	267875444	267886719	ENSG00000136932	C9orf156	chromosome 9 open reading frame 156 [Source:HGNC Symbol;Acc:30967]
ENSSSCG00000005371	HEMGN	1	267908093	267913331	ENSG00000136929	HEMGN	hemogen [Source:HGNC Symbol;Acc:17509]
ENSSSCG00000005446	EPB41L4B	1	280758467	280845533	ENSG00000095203	EPB41L4B	erythrocyte membrane protein band 4.1 like 4B [Source:HGNC Symbol;Acc:19818]
ENSSSCG00000005447	PTPN3	1	280913487	280945138	ENSG00000070159	PTPN3	protein tyrosine phosphatase, non-receptor type 3 [Source:HGNC Symbol;Acc:9655]
ENSSSCG00000005465	SUSD1	1	283606227	283742651	ENSG00000106868	SUSD1	sushi domain containing 1 [Source:HGNC Symbol;Acc:25413]
ENSSSCG00000005466	ROD1	1	283777345	283841882	ENSG00000119314	PTBP3	polypyrimidine tract binding protein 3 [Source:HGNC Symbol;Acc:10253]
ENSSSCG00000028903		1	294845761	294846711	ENSG00000171496	OR1L8	olfactory receptor, family 1, subfamily L, member 8 [Source:HGNC Symbol;Acc:15110]
ENSSSCG00000005536		1	294857189	294858127	ENSG00000171496	OR1L8	olfactory receptor, family 1, subfamily L, member 8 [Source:HGNC Symbol;Acc:15110]
ENSSSCG00000023988		1	294923006	294923941	ENSG00000171496	OR1L8	olfactory receptor, family 1, subfamily L, member 8 [Source:HGNC Symbol;Acc:15110]
ENSSSCG00000024890		1	295040595	295041560	ENSG00000239590	OR1J4	olfactory receptor, family 1, subfamily J, member 4 [Source:HGNC Symbol;Acc:8211]
ENSSSCG00000027082		1	295097659	295098600	ENSG00000239590	OR1J4	olfactory receptor, family 1, subfamily J, member 4 [Source:HGNC Symbol;Acc:8211]
ENSSSCG00000027732		1	295277041	295278003	ENSG00000239590	OR1J4	olfactory receptor, family 1, subfamily J, member 4 [Source:HGNC Symbol;Acc:8211]
ENSSSCG00000029564		1	295289239	295290180	ENSG00000239590	OR1J4	olfactory receptor, family 1, subfamily J, member 4 [Source:HGNC Symbol;Acc:8211]
ENSSSCG00000022433		1	295393642	295394583	ENSG00000239590	OR1J4	olfactory receptor, family 1, subfamily J, member 4 [Source:HGNC Symbol;Acc:8211]
ENSSSCG00000005549		1	295594399	295595529	ENSG00000136939	OR1L4	olfactory receptor, family 1, subfamily L, member 4 [Source:HGNC Symbol;Acc:8216]
ENSSSCG00000005549		1	295594399	295595529	ENSG00000171459	OR1L6	olfactory receptor, family 1, subfamily L, member 6 [Source:HGNC Symbol;Acc:8218]
ENSSSCG00000005540		1	295846061	295846999	ENSG00000239590	OR1J4	olfactory receptor, family 1, subfamily J, member 4 [Source:HGNC Symbol;Acc:8211]
ENSSSCG00000028769		1	295948831	295949772	ENSG00000239590	OR1J4	olfactory receptor, family 1, subfamily J, member 4 [Source:HGNC Symbol;Acc:8211]
ENSSSCG00000023327	OR1J1	1	295976681	295977619	ENSG00000136834	OR1J1	olfactory receptor, family 1, subfamily J, member 1 [Source:HGNC Symbol;Acc:8208]
ENSSSCG00000005554		1	296054946	296055878	ENSG00000136939	OR1L4	olfactory receptor, family 1, subfamily L, member 4 [Source:HGNC Symbol;Acc:8216]
ENSSSCG00000005554		1	296054946	296055878	ENSG00000171459	OR1L6	olfactory receptor, family 1, subfamily L, member 6 [Source:HGNC Symbol;Acc:8218]
ENSSSCG00000028478		1	296106835	296108212	ENSG00000239590	OR1J4	olfactory receptor, family 1, subfamily J, member 4 [Source:HGNC Symbol;Acc:8211]
ENSSSCG00000030316		1	296208346	296209281	ENSG00000171496	OR1L8	olfactory receptor, family 1, subfamily L, member 8 [Source:HGNC Symbol;Acc:15110]
ENSSSCG00000026182		1	296330290	296332085	ENSG00000185885	IFITM1	interferon induced transmembrane protein 1 [Source:HGNC Symbol;Acc:5412]
ENSSSCG00000026182		1	296330290	296332085	ENSG00000185201	IFITM2	interferon induced transmembrane protein 2 [Source:HGNC Symbol;Acc:5413]
ENSSSCG00000026182		1	296330290	296332085	ENSG00000142089	IFITM3	interferon induced transmembrane protein 3 [Source:HGNC Symbol;Acc:5414]
ENSSSCG00000028987		1	296559516	296560457	ENSG00000239590	OR1J4	olfactory receptor, family 1, subfamily J, member 4 [Source:HGNC Symbol;Acc:8211]
ENSSSCG00000029193		1	297015516	297016436	ENSG00000171496	OR1L8	olfactory receptor, family 1, subfamily L, member 8 [Source:HGNC Symbol;Acc:15110]
ENSSSCG00000026240		1	297106383	297107315	ENSG00000171496	OR1L8	olfactory receptor, family 1, subfamily L, member 8 [Source:HGNC Symbol;Acc:15110]
ENSSSCG00000005578	OR5C1	1	297143794	297144819	ENSG00000148215	OR5C1	olfactory receptor, family 5, subfamily C, member 1 [Source:HGNC Symbol;Acc:8331]
ENSSSCG00000005706	ABL1	1	304685889	304829672	ENSG00000097007	ABL1	c-abl oncogene 1, non-receptor tyrosine kinase [Source:HGNC Symbol;Acc:76]
ENSSSCG00000005705	QRFP	1	304834824	304835228	ENSG00000188710	QRFP	pyroglutamylated RFamide peptide [Source:HGNC Symbol;Acc:29982]
ENSSSCG00000005707	FIBCD1	1	304844674	304879017	ENSG00000130720	FIBCD1	fibrinogen C domain containing 1 [Source:HGNC Symbol;Acc:25922]
ENSSSCG00000005710	LAMC3	1	304979408	305098340	ENSG00000050555	LAMC3	laminin, gamma 3 [Source:HGNC Symbol;Acc:6494]
ENSSSCG00000005762	KCNT1	1	308751422	308841049	ENSG00000107147	KCNT1	potassium channel, subfamily T, member 1 [Source:HGNC Symbol;Acc:18865]
ENSSSCG00000005753	CAMSAP1	1	308851696	308882338	ENSG00000130559	CAMSAP1	calmodulin regulated spectrin-associated protein 1 [Source:HGNC Symbol;Acc:19946]
ENSSSCG00000005792		1	311869037	311869942	ENSG00000237388	OR4A47	olfactory receptor, family 4, subfamily A, member 47 [Source:HGNC Symbol;Acc:31266]
ENSSSCG00000005790		1	312080862	312081788	ENSG00000237388	OR4A47	olfactory receptor, family 4, subfamily A, member 47 [Source:HGNC Symbol;Acc:31266]
ENSSSCG00000005795	OR10AG1	1	312203726	312204688	ENSG00000174970	OR10AG1	olfactory receptor, family 10, subfamily AG, member 1 [Source:HGNC Symbol;Acc:19607]
ENSSSCG00000024409	OR5F1	1	312290104	312291048	ENSG00000149133	OR5F1	olfactory receptor, family 5, subfamily F, member 1 [Source:HGNC Symbol;Acc:8343]
ENSSSCG00000020974	OR5F1	1	312309919	312310863	ENSG00000149133	OR5F1	olfactory receptor, family 5, subfamily F, member 1 [Source:HGNC Symbol;Acc:8343]
ENSSSCG00000005801	OR8I2	1	312359048	312359977	ENSG00000172154	OR8I2	olfactory receptor, family 8, subfamily I, member 2 [Source:HGNC Symbol;Acc:15310]
ENSSSCG00000005817		1	312377137	312378084	ENSG00000181693	OR8H1	olfactory receptor, family 8, subfamily H, member 1 [Source:HGNC Symbol;Acc:14824]
ENSSSCG00000005817		1	312377137	312378084	ENSG00000181767	OR8H2	olfactory receptor, family 8, subfamily H, member 2 [Source:HGNC Symbol;Acc:15308]
ENSSSCG00000005817		1	312377137	312378084	ENSG00000181761	OR8H3	olfactory receptor, family 8, subfamily H, member 3 [Source:HGNC Symbol;Acc:15309]
ENSSSCG00000024645		1	312471663	312472604	ENSG00000181689	OR8K3	olfactory receptor, family 8, subfamily K, member 3 [Source:HGNC Symbol;Acc:15313]
ENSSSCG00000022746	OR8K5	1	312483392	312484342	ENSG00000181752	OR8K5	olfactory receptor, family 8, subfamily K, member 5 [Source:HGNC Symbol;Acc:15315]
ENSSSCG00000029786		1	312494393	312509726	ENSG00000172487	OR8J1	olfactory receptor, family 8, subfamily J, member 1 [Source:HGNC Symbol;Acc:14855]
ENSSSCG00000029786		1	312494393	312509726	ENSG00000167822	OR8J3	olfactory receptor, family 8, subfamily J, member 3 [Source:HGNC Symbol;Acc:15312]
ENSSSCG00000030686		1	312532571	312534566	ENSG00000174942	OR5R1	olfactory receptor, family 5, subfamily R, member 1 [Source:HGNC Symbol;Acc:14841]
ENSSSCG00000005812		1	312571911	312573112	ENSG00000174937	OR5M3	olfactory receptor, family 5, subfamily M, member 3 [Source:HGNC Symbol;Acc:14806]
ENSSSCG00000005809		1	312609075	312610016	ENSG00000181371	OR5M8	olfactory receptor, family 5, subfamily M, member 8 [Source:HGNC Symbol;Acc:14846]
ENSSSCG00000029133		1	312728407	312729369	ENSG00000181689	OR8K3	olfactory receptor, family 8, subfamily K, member 3 [Source:HGNC Symbol;Acc:15313]
ENSSSCG00000005802		1	312738876	312741358	ENSG00000181693	OR8H1	olfactory receptor, family 8, subfamily H, member 1 [Source:HGNC Symbol;Acc:14824]
ENSSSCG00000005802		1	312738876	312741358	ENSG00000181767	OR8H2	olfactory receptor, family 8, subfamily H, member 2 [Source:HGNC Symbol;Acc:15308]
ENSSSCG00000005802		1	312738876	312741358	ENSG00000181761	OR8H3	olfactory receptor, family 8, subfamily H, member 3 [Source:HGNC Symbol;Acc:15309]
ENSSSCG00000027333		1	312751494	312753489	ENSG00000174942	OR5R1	olfactory receptor, family 5, subfamily R, member 1 [Source:HGNC Symbol;Acc:14841]
ENSSSCG00000005820		1	312773962	312775359	ENSG00000181718	OR5T2	olfactory receptor, family 5, subfamily T, member 2 [Source:HGNC Symbol;Acc:15296]
ENSSSCG00000022252		1	314913480	314914687	ENSG00000171496	OR1L8	olfactory receptor, family 1, subfamily L, member 8 [Source:HGNC Symbol;Acc:15110]
ENSSSCG00000012873	CCND1	2	2342270	2343202	ENSG00000110092	CCND1	cyclin D1 [Source:HGNC Symbol;Acc:1582]
ENSSSCG00000013043	MACROD1	2	7054730	7204542	ENSG00000133315	MACROD1	MACRO domain containing 1 [Source:HGNC Symbol;Acc:29598]
ENSSSCG00000013045	OTUB1	2	7204697	7212587	ENSG00000167770	OTUB1	OTU domain, ubiquitin aldehyde binding 1 [Source:HGNC Symbol;Acc:23077]
ENSSSCG00000013046	COX8A	2	7218448	7220218	ENSG00000176340	COX8A	cytochrome c oxidase subunit VIIIA (ubiquitous) [Source:HGNC Symbol;Acc:2294]
ENSSSCG00000022687	NAA40	2	7282375	7290873	ENSG00000110583	NAA40	N(alpha)-acetyltransferase 40, NatD catalytic subunit, homolog (S. cerevisiae) [Source:HGNC Symbol;Acc:25845]
ENSSSCG00000013049	RCOR2	2	7350357	7352786	ENSG00000167771	RCOR2	REST corepressor 2 [Source:HGNC Symbol;Acc:27455]
ENSSSCG00000013050	MARK2	2	7355161	7364707	ENSG00000072518	MARK2	MAP/microtubule affinity-regulating kinase 2 [Source:HGNC Symbol;Acc:3332]
ENSSSCG00000013082	SDHAF2	2	9622389	9634954	ENSG00000256591	RP11-286N22.8	Uncharacterized protein [Source:UniProtKB/TrEMBL;Acc:F5GXW4]
ENSSSCG00000013082	SDHAF2	2	9622389	9634954	ENSG00000167985	SDHAF2	succinate dehydrogenase complex assembly factor 2 [Source:HGNC Symbol;Acc:26034]
ENSSSCG00000013083	CPSF7	2	9634270	9653319	ENSG00000149532	CPSF7	cleavage and polyadenylation specific factor 7, 59kDa [Source:HGNC Symbol;Acc:30098]
ENSSSCG00000013084	TMEM216	2	9661970	9668410	ENSG00000187049	TMEM216	transmembrane protein 216 [Source:HGNC Symbol;Acc:25018]
ENSSSCG00000013085	TMEM138	2	9681752	9687560	ENSG00000149483	TMEM138	transmembrane protein 138 [Source:HGNC Symbol;Acc:26944]
ENSSSCG00000013086	CYBASC3	2	9694930	9703036	ENSG00000162144	CYBASC3	cytochrome b, ascorbate dependent 3 [Source:HGNC Symbol;Acc:23014]
ENSSSCG00000013087	DAK	2	9705515	9717302	ENSG00000149476	DAK	dihydroxyacetone kinase 2 homolog (S. cerevisiae) [Source:HGNC Symbol;Acc:24552]
ENSSSCG00000013094	DDB1	2	9718645	9748655	ENSG00000167986	DDB1	damage-specific DNA binding protein 1, 127kDa [Source:HGNC Symbol;Acc:2717]
ENSSSCG00000013093	VWCE	2	9754129	9786173	ENSG00000167992	VWCE	von Willebrand factor C and EGF domains [Source:HGNC Symbol;Acc:26487]
ENSSSCG00000013092	PGA	2	9791971	9800487	ENSG00000229859	PGA3	pepsinogen 3, group I (pepsinogen A) [Source:HGNC Symbol;Acc:8885]
ENSSSCG00000013092	PGA	2	9791971	9800487	ENSG00000229183	PGA4	pepsinogen 4, group I (pepsinogen A) [Source:HGNC Symbol;Acc:8886]
ENSSSCG00000013092	PGA	2	9791971	9800487	ENSG00000256713	PGA5	pepsinogen 5, group I (pepsinogen A) [Source:HGNC Symbol;Acc:8887]
ENSSSCG00000028762	VPS37C	2	10167627	10175716	ENSG00000167987	VPS37C	vacuolar protein sorting 37 homolog C (S. cerevisiae) [Source:HGNC Symbol;Acc:26097]
ENSSSCG00000013127	OR4D9	2	11429892	11430827	ENSG00000172742	OR4D9	olfactory receptor, family 4, subfamily D, member 9 [Source:HGNC Symbol;Acc:15178]
ENSSSCG00000020968	OR4D11	2	11438532	11439467	ENSG00000176200	OR4D11	olfactory receptor, family 4, subfamily D, member 11 [Source:HGNC Symbol;Acc:15174]
ENSSSCG00000029946	OR4D10	2	11446298	11447233	ENSG00000254466	OR4D10	olfactory receptor, family 4, subfamily D, member 10 [Source:HGNC Symbol;Acc:15173]
ENSSSCG00000013131	OR4D6	2	11464578	11465522	ENSG00000166884	OR4D6	olfactory receptor, family 4, subfamily D, member 6 [Source:HGNC Symbol;Acc:15175]
ENSSSCG00000013132	OR5A2	2	11477907	11478991	ENSG00000172324	OR5A2	olfactory receptor, family 5, subfamily A, member 2 [Source:HGNC Symbol;Acc:15249]
ENSSSCG00000024360		2	11507449	11509263	ENSG00000176495	OR5AN1	olfactory receptor, family 5, subfamily AN, member 1 [Source:HGNC Symbol;Acc:15255]
ENSSSCG00000021797		2	11525200	11526114	ENSG00000176495	OR5AN1	olfactory receptor, family 5, subfamily AN, member 1 [Source:HGNC Symbol;Acc:15255]
ENSSSCG00000029105		2	11603440	11604375	ENSG00000176495	OR5AN1	olfactory receptor, family 5, subfamily AN, member 1 [Source:HGNC Symbol;Acc:15255]
ENSSSCG00000028404		2	11625169	11626116	ENSG00000176495	OR5AN1	olfactory receptor, family 5, subfamily AN, member 1 [Source:HGNC Symbol;Acc:15255]
ENSSSCG00000026359		2	11634117	11635052	ENSG00000176495	OR5AN1	olfactory receptor, family 5, subfamily AN, member 1 [Source:HGNC Symbol;Acc:15255]
ENSSSCG00000021895		2	11648684	11649616	ENSG00000176495	OR5AN1	olfactory receptor, family 5, subfamily AN, member 1 [Source:HGNC Symbol;Acc:15255]
ENSSSCG00000013139		2	11667409	11668596	ENSG00000176495	OR5AN1	olfactory receptor, family 5, subfamily AN, member 1 [Source:HGNC Symbol;Acc:15255]
ENSSSCG00000025636		2	11681428	11682378	ENSG00000176495	OR5AN1	olfactory receptor, family 5, subfamily AN, member 1 [Source:HGNC Symbol;Acc:15255]
ENSSSCG00000027837		2	11703990	11704922	ENSG00000176495	OR5AN1	olfactory receptor, family 5, subfamily AN, member 1 [Source:HGNC Symbol;Acc:15255]
ENSSSCG00000013138		2	11736370	11737314	ENSG00000176495	OR5AN1	olfactory receptor, family 5, subfamily AN, member 1 [Source:HGNC Symbol;Acc:15255]
ENSSSCG00000013186		2	13211964	13212866	ENSG00000176246	OR4L1	olfactory receptor, family 4, subfamily L, member 1 [Source:HGNC Symbol;Acc:15356]
ENSSSCG00000013182		2	13240447	13242095	ENSG00000155249	OR4K1	olfactory receptor, family 4, subfamily K, member 1 [Source:HGNC Symbol;Acc:14726]
ENSSSCG00000022042		2	13320727	13324337	ENSG00000156575	PRG3	proteoglycan 3 [Source:HGNC Symbol;Acc:9363]
ENSSSCG00000027553		2	13338510	13342016	ENSG00000156575	PRG3	proteoglycan 3 [Source:HGNC Symbol;Acc:9363]
ENSSSCG00000029468	P2X3R	2	13348699	13380731	ENSG00000109991	P2RX3	purinergic receptor P2X, ligand-gated ion channel, 3 [Source:HGNC Symbol;Acc:8534]
ENSSSCG00000029059	SSRP1	2	13382309	13392053	ENSG00000149136	SSRP1	structure specific recognition protein 1 [Source:HGNC Symbol;Acc:11327]
ENSSSCG00000028527	TNKS1BP1	2	13392979	13420174	ENSG00000149115	TNKS1BP1	tankyrase 1 binding protein 1, 182kDa [Source:HGNC Symbol;Acc:19081]
ENSSSCG00000013201	OR9G4	2	14030126	14031853	ENSG00000172457	OR9G4	olfactory receptor, family 9, subfamily G, member 4 [Source:HGNC Symbol;Acc:15322]
ENSSSCG00000024094		2	14082691	14083608	ENSG00000174914	OR9G1	olfactory receptor, family 9, subfamily G, member 1 [Source:HGNC Symbol;Acc:15319]
ENSSSCG00000024728		2	14116162	14117115	ENSG00000172464	OR5AP2	olfactory receptor, family 5, subfamily AP, member 2 [Source:HGNC Symbol;Acc:15258]
ENSSSCG00000014535		2	14806558	14807484	ENSG00000237388	OR4A47	olfactory receptor, family 4, subfamily A, member 47 [Source:HGNC Symbol;Acc:31266]
ENSSSCG00000028386		2	14943686	14944618	ENSG00000172188	OR4C11	olfactory receptor, family 4, subfamily C, member 11 [Source:HGNC Symbol;Acc:15167]
ENSSSCG00000021499		2	14957207	14958139	ENSG00000172188	OR4C11	olfactory receptor, family 4, subfamily C, member 11 [Source:HGNC Symbol;Acc:15167]
ENSSSCG00000026299		2	15004879	15005811	ENSG00000181935	OR4C16	olfactory receptor, family 4, subfamily C, member 16 [Source:HGNC Symbol;Acc:15172]
ENSSSCG00000025884		2	15022431	15023363	ENSG00000181935	OR4C16	olfactory receptor, family 4, subfamily C, member 16 [Source:HGNC Symbol;Acc:15172]
ENSSSCG00000029368		2	15248552	15249478	ENSG00000172208	OR4X2	olfactory receptor, family 4, subfamily X, member 2 [Source:HGNC Symbol;Acc:15184]
ENSSSCG00000021107		2	15260455	15261384	ENSG00000176555	OR4S1	olfactory receptor, family 4, subfamily S, member 1 [Source:HGNC Symbol;Acc:14705]
ENSSSCG00000014505	OR4X1	2	15272577	15273494	ENSG00000176567	OR4X1	olfactory receptor, family 4, subfamily X, member 1 [Source:HGNC Symbol;Acc:14854]
ENSSSCG00000026901		2	15286972	15287901	ENSG00000172208	OR4X2	olfactory receptor, family 4, subfamily X, member 2 [Source:HGNC Symbol;Acc:15184]
ENSSSCG00000027805		2	15400277	15401209	ENSG00000181935	OR4C16	olfactory receptor, family 4, subfamily C, member 16 [Source:HGNC Symbol;Acc:15172]
ENSSSCG00000027263		2	15527993	15528922	ENSG00000172208	OR4X2	olfactory receptor, family 4, subfamily X, member 2 [Source:HGNC Symbol;Acc:15184]
ENSSSCG00000026912		2	15539847	15540776	ENSG00000176555	OR4S1	olfactory receptor, family 4, subfamily S, member 1 [Source:HGNC Symbol;Acc:14705]
ENSSSCG00000027213		2	15566855	15567784	ENSG00000172208	OR4X2	olfactory receptor, family 4, subfamily X, member 2 [Source:HGNC Symbol;Acc:15184]
ENSSSCG00000013293	COMMD9	2	27119410	27138704	ENSG00000110442	COMMD9	COMM domain containing 9 [Source:HGNC Symbol;Acc:25014]
ENSSSCG00000013294	LDLRAD3	2	27175381	27490459	ENSG00000179241	LDLRAD3	low density lipoprotein receptor class A domain containing 3 [Source:HGNC Symbol;Acc:27046]
ENSSSCG00000013298	PDHX	2	28381683	28462271	ENSG00000110435	PDHX	pyruvate dehydrogenase complex, component X [Source:HGNC Symbol;Acc:21350]
ENSSSCG00000013299	APIP	2	28461562	28482421	ENSG00000149089	APIP	APAF1 interacting protein [Source:HGNC Symbol;Acc:17581]
ENSSSCG00000013311	C11ORF41	2	29617747	29746715	ENSG00000110427	C11orf41	chromosome 11 open reading frame 41 [Source:HGNC Symbol;Acc:24836]
ENSSSCG00000013310	C11ORF91	2	29768913	29770663	ENSG00000205177	C11orf91	chromosome 11 open reading frame 91 [Source:HGNC Symbol;Acc:34444]
ENSSSCG00000024791	CD59	2	29775763	29797789	ENSG00000085063	CD59	CD59 molecule, complement regulatory protein [Source:HGNC Symbol;Acc:1689]
ENSSSCG00000024894		2	30415041	30415587	ENSG00000176102	CSTF3	cleavage stimulation factor, 3' pre-RNA, subunit 3, 77kDa [Source:HGNC Symbol;Acc:2485]
ENSSSCG00000030025		2	30417720	30418833	ENSG00000176102	CSTF3	cleavage stimulation factor, 3' pre-RNA, subunit 3, 77kDa [Source:HGNC Symbol;Acc:2485]
ENSSSCG00000013314	QSER1	2	30443549	30531265	ENSG00000060749	QSER1	glutamine and serine rich 1 [Source:HGNC Symbol;Acc:26154]
ENSSSCG00000013313	PRRG4	2	30550076	30569173	ENSG00000135378	PRRG4	proline rich Gla (G-carboxyglutamic acid) 4 (transmembrane) [Source:HGNC Symbol;Acc:30799]
ENSSSCG00000018819	SNORA1	2	42817630	42817757	ENSG00000207407	SNORA1	Small nucleolar RNA SNORA1 [Source:RFAM;Acc:RF00408]
ENSSSCG00000013403	GALNTL4	2	51311827	51510559	ENSG00000110328	GALNTL4	UDP-N-acetyl-alpha-D-galactosamine:polypeptide N-acetylgalactosaminyltransferase-like 4 [Source:HGNC Symbol;Acc:30488]
ENSSSCG00000022491	OR2M4	2	55523112	55524047	ENSG00000171180	OR2M4	olfactory receptor, family 2, subfamily M, member 4 [Source:HGNC Symbol;Acc:8270]
ENSSSCG00000025084		2	55555258	55556190	ENSG00000198601	OR2M2	olfactory receptor, family 2, subfamily M, member 2 [Source:HGNC Symbol;Acc:8268]
ENSSSCG00000025084		2	55555258	55556190	ENSG00000228198	OR2M3	olfactory receptor, family 2, subfamily M, member 3 [Source:HGNC Symbol;Acc:8269]
ENSSSCG00000025084		2	55555258	55556190	ENSG00000162727	OR2M5	olfactory receptor, family 2, subfamily M, member 5 [Source:HGNC Symbol;Acc:19576]
ENSSSCG00000025084		2	55555258	55556190	ENSG00000177186	OR2M7	olfactory receptor, family 2, subfamily M, member 7 [Source:HGNC Symbol;Acc:19594]
ENSSSCG00000013969	OR2L13	2	55656567	55657505	ENSG00000196071	OR2L13	olfactory receptor, family 2, subfamily L, member 13 [Source:HGNC Symbol;Acc:19578]
ENSSSCG00000027463		2	55677713	55678724	ENSG00000203663	OR2L2	olfactory receptor, family 2, subfamily L, member 2 [Source:HGNC Symbol;Acc:8266]
ENSSSCG00000027463		2	55677713	55678724	ENSG00000198128	OR2L3	olfactory receptor, family 2, subfamily L, member 3 [Source:HGNC Symbol;Acc:15009]
ENSSSCG00000027463		2	55677713	55678724	ENSG00000197454	OR2L5	olfactory receptor, family 2, subfamily L, member 5 [Source:HGNC Symbol;Acc:15011]
ENSSSCG00000027463		2	55677713	55678724	ENSG00000196936	OR2L8	olfactory receptor, family 2, subfamily L, member 8 [Source:HGNC Symbol;Acc:15014]
ENSSSCG00000028648		2	55709785	55710723	ENSG00000203663	OR2L2	olfactory receptor, family 2, subfamily L, member 2 [Source:HGNC Symbol;Acc:8266]
ENSSSCG00000028648		2	55709785	55710723	ENSG00000198128	OR2L3	olfactory receptor, family 2, subfamily L, member 3 [Source:HGNC Symbol;Acc:15009]
ENSSSCG00000028648		2	55709785	55710723	ENSG00000197454	OR2L5	olfactory receptor, family 2, subfamily L, member 5 [Source:HGNC Symbol;Acc:15011]
ENSSSCG00000028648		2	55709785	55710723	ENSG00000196936	OR2L8	olfactory receptor, family 2, subfamily L, member 8 [Source:HGNC Symbol;Acc:15014]
ENSSSCG00000023319		2	55918843	55919781	ENSG00000203663	OR2L2	olfactory receptor, family 2, subfamily L, member 2 [Source:HGNC Symbol;Acc:8266]
ENSSSCG00000023319		2	55918843	55919781	ENSG00000198128	OR2L3	olfactory receptor, family 2, subfamily L, member 3 [Source:HGNC Symbol;Acc:15009]
ENSSSCG00000023319		2	55918843	55919781	ENSG00000197454	OR2L5	olfactory receptor, family 2, subfamily L, member 5 [Source:HGNC Symbol;Acc:15011]
ENSSSCG00000023319		2	55918843	55919781	ENSG00000196936	OR2L8	olfactory receptor, family 2, subfamily L, member 8 [Source:HGNC Symbol;Acc:15014]
ENSSSCG00000021790		2	55950606	55951544	ENSG00000203663	OR2L2	olfactory receptor, family 2, subfamily L, member 2 [Source:HGNC Symbol;Acc:8266]
ENSSSCG00000021790		2	55950606	55951544	ENSG00000198128	OR2L3	olfactory receptor, family 2, subfamily L, member 3 [Source:HGNC Symbol;Acc:15009]
ENSSSCG00000021790		2	55950606	55951544	ENSG00000197454	OR2L5	olfactory receptor, family 2, subfamily L, member 5 [Source:HGNC Symbol;Acc:15011]
ENSSSCG00000021790		2	55950606	55951544	ENSG00000196936	OR2L8	olfactory receptor, family 2, subfamily L, member 8 [Source:HGNC Symbol;Acc:15014]
ENSSSCG00000013832		2	62263110	62264033	ENSG00000127529	OR7C2	olfactory receptor, family 7, subfamily C, member 2 [Source:HGNC Symbol;Acc:8374]
ENSSSCG00000025219		2	62507452	62508408	ENSG00000127529	OR7C2	olfactory receptor, family 7, subfamily C, member 2 [Source:HGNC Symbol;Acc:8374]
ENSSSCG00000021014		2	62796418	62797374	ENSG00000127529	OR7C2	olfactory receptor, family 7, subfamily C, member 2 [Source:HGNC Symbol;Acc:8374]
ENSSSCG00000025874		2	62931931	62932887	ENSG00000127529	OR7C2	olfactory receptor, family 7, subfamily C, member 2 [Source:HGNC Symbol;Acc:8374]
ENSSSCG00000013788		2	64438136	64538453	ENSG00000127507	EMR2	egf-like module containing, mucin-like, hormone receptor-like 2 [Source:HGNC Symbol;Acc:3337]
ENSSSCG00000021192		2	67934296	67935234	ENSG00000237521	OR7E24	olfactory receptor, family 7, subfamily E, member 24 [Source:HGNC Symbol;Acc:8396]
ENSSSCG00000013693		2	67964473	67964973	ENSG00000237521	OR7E24	olfactory receptor, family 7, subfamily E, member 24 [Source:HGNC Symbol;Acc:8396]
ENSSSCG00000027289		2	67973866	67974822	ENSG00000237521	OR7E24	olfactory receptor, family 7, subfamily E, member 24 [Source:HGNC Symbol;Acc:8396]
ENSSSCG00000023573		2	68082738	68083649	ENSG00000237521	OR7E24	olfactory receptor, family 7, subfamily E, member 24 [Source:HGNC Symbol;Acc:8396]
ENSSSCG00000013696		2	68108471	68109823	ENSG00000237521	OR7E24	olfactory receptor, family 7, subfamily E, member 24 [Source:HGNC Symbol;Acc:8396]
ENSSSCG00000013690		2	68169183	68170608	ENSG00000237521	OR7E24	olfactory receptor, family 7, subfamily E, member 24 [Source:HGNC Symbol;Acc:8396]
ENSSSCG00000013691		2	68187639	68188394	ENSG00000237521	OR7E24	olfactory receptor, family 7, subfamily E, member 24 [Source:HGNC Symbol;Acc:8396]
ENSSSCG00000026704		2	68465871	68467211	ENSG00000174667	OR7D4	olfactory receptor, family 7, subfamily D, member 4 [Source:HGNC Symbol;Acc:8380]
ENSSSCG00000030347		2	68492686	68494609	ENSG00000174667	OR7D4	olfactory receptor, family 7, subfamily D, member 4 [Source:HGNC Symbol;Acc:8380]
ENSSSCG00000022095		2	68533745	68534896	ENSG00000174667	OR7D4	olfactory receptor, family 7, subfamily D, member 4 [Source:HGNC Symbol;Acc:8380]
ENSSSCG00000024212		2	68629612	68630674	ENSG00000174667	OR7D4	olfactory receptor, family 7, subfamily D, member 4 [Source:HGNC Symbol;Acc:8380]
ENSSSCG00000022738		2	68642932	68654387	ENSG00000162877	PM20D1	peptidase M20 domain containing 1 [Source:HGNC Symbol;Acc:26518]
ENSSSCG00000023397		2	68752817	68754058	ENSG00000174667	OR7D4	olfactory receptor, family 7, subfamily D, member 4 [Source:HGNC Symbol;Acc:8380]
ENSSSCG00000014112	JMY	2	89767467	89810056	ENSG00000152409	JMY	junction mediating and regulatory protein, p53 cofactor [Source:HGNC Symbol;Acc:28916]
ENSSSCG00000019576	U1	2	90860379	90860562	ENSG00000202215	U1	U1 spliceosomal RNA [Source:RFAM;Acc:RF00003]
ENSSSCG00000014122	SPZ1	2	90882427	90883575	ENSG00000164299	SPZ1	spermatogenic leucine zipper 1 [Source:HGNC Symbol;Acc:30721]
ENSSSCG00000014121		2	90895541	90953249	ENSG00000039319	ZFYVE16	zinc finger, FYVE domain containing 16 [Source:HGNC Symbol;Acc:20756]
ENSSSCG00000014123	FAM151B	2	90967313	90992174	ENSG00000152380	FAM151B	family with sequence similarity 151, member B [Source:HGNC Symbol;Acc:33716]
ENSSSCG00000014242	ZNF608	2	133256788	133396887	ENSG00000168916	ZNF608	zinc finger protein 608 [Source:HGNC Symbol;Acc:29238]
ENSSSCG00000014255	SLC12A2	2	136368428	136457596	ENSG00000064651	SLC12A2	solute carrier family 12 (sodium/potassium/chloride transporters), member 2 [Source:HGNC Symbol;Acc:10911]
ENSSSCG00000014256	FBN2	2	136503755	136602304	ENSG00000138829	FBN2	fibrillin 2 [Source:HGNC Symbol;Acc:3604]
ENSSSCG00000014257	SLC27A6	2	137112357	137174709	ENSG00000113396	SLC27A6	solute carrier family 27 (fatty acid transporter), member 6 [Source:HGNC Symbol;Acc:11000]
ENSSSCG00000014258	ISOC1	2	137198380	137219941	ENSG00000066583	ISOC1	isochorismatase domain containing 1 [Source:HGNC Symbol;Acc:24254]
ENSSSCG00000014261		2	137754197	137766861	ENSG00000186367	KIAA1024L	KIAA1024-like [Source:HGNC Symbol;Acc:33914]
ENSSSCG00000014262	CHSY3	2	137866560	137867549	ENSG00000198108	CHSY3	chondroitin sulfate synthase 3 [Source:HGNC Symbol;Acc:24293]
ENSSSCG00000029281	PCDHAC2	2	148577006	148760494	ENSG00000243232	PCDHAC2	protocadherin alpha subfamily C, 2 [Source:HGNC Symbol;Acc:8677]
ENSSSCG00000028030	PCDHA13	2	148628895	148631589	ENSG00000239389	PCDHA13	protocadherin alpha 13 [Source:HGNC Symbol;Acc:8667]
ENSSSCG00000029442		2	148651980	148654775	ENSG00000204963	PCDHA7	protocadherin alpha 7 [Source:HGNC Symbol;Acc:8673]
ENSSSCG00000029442		2	148651980	148654775	ENSG00000204961	PCDHA9	protocadherin alpha 9 [Source:HGNC Symbol;Acc:8675]
ENSSSCG00000014377	PCDHB1	2	148811720	148814176	ENSG00000171815	PCDHB1	protocadherin beta 1 [Source:HGNC Symbol;Acc:8680]
ENSSSCG00000014380	PCDHB5	2	148897905	148900262	ENSG00000113209	PCDHB5	protocadherin beta 5 [Source:HGNC Symbol;Acc:8690]
ENSSSCG00000014378	PCDHB4	2	148910217	148913280	ENSG00000081818	PCDHB4	protocadherin beta 4 [Source:HGNC Symbol;Acc:8689]
ENSSSCG00000024873	PCDHB6	2	148942983	148948597	ENSG00000113211	PCDHB6	protocadherin beta 6 [Source:HGNC Symbol;Acc:8691]
ENSSSCG00000021414		2	149034326	149035971	ENSG00000255622	AC005754.1	Protocadherin-psi1; Uncharacterized protein [Source:UniProtKB/TrEMBL;Acc:Q96T98]
ENSSSCG00000027852	PCDHB2	2	149090893	149093531	ENSG00000197479	PCDHB11	protocadherin beta 11 [Source:HGNC Symbol;Acc:8682]
ENSSSCG00000027852	PCDHB2	2	149090893	149093531	ENSG00000120328	PCDHB12	protocadherin beta 12 [Source:HGNC Symbol;Acc:8683]
ENSSSCG00000014379	PCDHB15	2	149106525	149110115	ENSG00000113248	PCDHB15	protocadherin beta 15 [Source:HGNC Symbol;Acc:8686]
ENSSSCG00000028168	TAF7	2	149149921	149150970	ENSG00000178913	TAF7	TAF7 RNA polymerase II, TATA box binding protein (TBP)-associated factor, 55kDa [Source:HGNC Symbol;Acc:11541]
ENSSSCG00000027371	PCDHGA1	2	149165262	149168015	ENSG00000204956	PCDHGA1	protocadherin gamma subfamily A, 1 [Source:HGNC Symbol;Acc:8696]
ENSSSCG00000027452	PCDHGA2	2	149177256	149179733	ENSG00000081853	PCDHGA2	protocadherin gamma subfamily A, 2 [Source:HGNC Symbol;Acc:8700]
ENSSSCG00000025220	PCDHGA3	2	149182355	149184415	ENSG00000254245	PCDHGA3	protocadherin gamma subfamily A, 3 [Source:HGNC Symbol;Acc:8701]
ENSSSCG00000025141	PCDHGB2	2	149197847	149200778	ENSG00000253910	PCDHGB2	protocadherin gamma subfamily B, 2 [Source:HGNC Symbol;Acc:8709]
ENSSSCG00000014399	ARHGAP26	2	150495712	150918983	ENSG00000145819	ARHGAP26	Rho GTPase activating protein 26 [Source:HGNC Symbol;Acc:17073]
ENSSSCG00000014448		2	158403663	158410068	ENSG00000183876	ARSI	arylsulfatase family, member I [Source:HGNC Symbol;Acc:32521]
ENSSSCG00000014450	TCOF1	2	158451903	158486259	ENSG00000070814	TCOF1	Treacher Collins-Franceschetti syndrome 1 [Source:HGNC Symbol;Acc:11654]
ENSSSCG00000014452	OR4P4	2	158558893	158560345	ENSG00000181927	OR4P4	olfactory receptor, family 4, subfamily P, member 4 [Source:HGNC Symbol;Acc:15180]
ENSSSCG00000014457	OR5D13	2	158629441	158630382	ENSG00000198877	OR5D13	olfactory receptor, family 5, subfamily D, member 13 [Source:HGNC Symbol;Acc:15280]
ENSSSCG00000014458	OR5D18	2	158668902	158669843	ENSG00000186119	OR5D18	olfactory receptor, family 5, subfamily D, member 18 [Source:HGNC Symbol;Acc:15285]
ENSSSCG00000014460	OR5D16	2	158684024	158684959	ENSG00000205029	OR5D16	olfactory receptor, family 5, subfamily D, member 16 [Source:HGNC Symbol;Acc:15283]
ENSSSCG00000029018		2	158759307	158760251	ENSG00000149133	OR5F1	olfactory receptor, family 5, subfamily F, member 1 [Source:HGNC Symbol;Acc:8343]
ENSSSCG00000029734	OR5I1	2	158792402	158793346	ENSG00000167825	OR5I1	olfactory receptor, family 5, subfamily I, member 1 [Source:HGNC Symbol;Acc:8347]
ENSSSCG00000028824		2	158845292	158846236	ENSG00000149133	OR5F1	olfactory receptor, family 5, subfamily F, member 1 [Source:HGNC Symbol;Acc:8343]
ENSSSCG00000029068		2	158853148	158854074	ENSG00000149133	OR5F1	olfactory receptor, family 5, subfamily F, member 1 [Source:HGNC Symbol;Acc:8343]
ENSSSCG00000025350		2	158860682	158862297	ENSG00000149133	OR5F1	olfactory receptor, family 5, subfamily F, member 1 [Source:HGNC Symbol;Acc:8343]
ENSSSCG00000025526	OR5AS1	2	158899472	158900449	ENSG00000181785	OR5AS1	olfactory receptor, family 5, subfamily AS, member 1 [Source:HGNC Symbol;Acc:15261]
ENSSSCG00000030332		2	158915646	158916593	ENSG00000181693	OR8H1	olfactory receptor, family 8, subfamily H, member 1 [Source:HGNC Symbol;Acc:14824]
ENSSSCG00000030332		2	158915646	158916593	ENSG00000181767	OR8H2	olfactory receptor, family 8, subfamily H, member 2 [Source:HGNC Symbol;Acc:15308]
ENSSSCG00000030332		2	158915646	158916593	ENSG00000181761	OR8H3	olfactory receptor, family 8, subfamily H, member 3 [Source:HGNC Symbol;Acc:15309]
ENSSSCG00000025951		2	158924406	158925338	ENSG00000172154	OR8I2	olfactory receptor, family 8, subfamily I, member 2 [Source:HGNC Symbol;Acc:15310]
ENSSSCG00000021605		2	158985405	158986352	ENSG00000181693	OR8H1	olfactory receptor, family 8, subfamily H, member 1 [Source:HGNC Symbol;Acc:14824]
ENSSSCG00000021605		2	158985405	158986352	ENSG00000181767	OR8H2	olfactory receptor, family 8, subfamily H, member 2 [Source:HGNC Symbol;Acc:15308]
ENSSSCG00000021605		2	158985405	158986352	ENSG00000181761	OR8H3	olfactory receptor, family 8, subfamily H, member 3 [Source:HGNC Symbol;Acc:15309]
ENSSSCG00000027258		2	158992126	158993565	ENSG00000181718	OR5T2	olfactory receptor, family 5, subfamily T, member 2 [Source:HGNC Symbol;Acc:15296]
ENSSSCG00000021052		2	159050504	159051451	ENSG00000172487	OR8J1	olfactory receptor, family 8, subfamily J, member 1 [Source:HGNC Symbol;Acc:14855]
ENSSSCG00000021052		2	159050504	159051451	ENSG00000167822	OR8J3	olfactory receptor, family 8, subfamily J, member 3 [Source:HGNC Symbol;Acc:15312]
ENSSSCG00000023979		2	159063147	159064091	ENSG00000172487	OR8J1	olfactory receptor, family 8, subfamily J, member 1 [Source:HGNC Symbol;Acc:14855]
ENSSSCG00000023979		2	159063147	159064091	ENSG00000167822	OR8J3	olfactory receptor, family 8, subfamily J, member 3 [Source:HGNC Symbol;Acc:15312]
ENSSSCG00000029327		2	159087869	159088813	ENSG00000172487	OR8J1	olfactory receptor, family 8, subfamily J, member 1 [Source:HGNC Symbol;Acc:14855]
ENSSSCG00000029327		2	159087869	159088813	ENSG00000167822	OR8J3	olfactory receptor, family 8, subfamily J, member 3 [Source:HGNC Symbol;Acc:15312]
ENSSSCG00000014475		2	159113986	159115353	ENSG00000181689	OR8K3	olfactory receptor, family 8, subfamily K, member 3 [Source:HGNC Symbol;Acc:15313]
ENSSSCG00000014476		2	159137831	159138778	ENSG00000181689	OR8K3	olfactory receptor, family 8, subfamily K, member 3 [Source:HGNC Symbol;Acc:15313]
ENSSSCG00000014477	OR5J2	2	159143812	159144750	ENSG00000174957	OR5J2	olfactory receptor, family 5, subfamily J, member 2 [Source:HGNC Symbol;Acc:19612]
ENSSSCG00000024607		2	159169767	159170711	ENSG00000172487	OR8J1	olfactory receptor, family 8, subfamily J, member 1 [Source:HGNC Symbol;Acc:14855]
ENSSSCG00000024607		2	159169767	159170711	ENSG00000167822	OR8J3	olfactory receptor, family 8, subfamily J, member 3 [Source:HGNC Symbol;Acc:15312]
ENSSSCG00000024085		2	159184045	159184989	ENSG00000172487	OR8J1	olfactory receptor, family 8, subfamily J, member 1 [Source:HGNC Symbol;Acc:14855]
ENSSSCG00000024085		2	159184045	159184989	ENSG00000167822	OR8J3	olfactory receptor, family 8, subfamily J, member 3 [Source:HGNC Symbol;Acc:15312]
ENSSSCG00000028595		2	159195575	159196522	ENSG00000172487	OR8J1	olfactory receptor, family 8, subfamily J, member 1 [Source:HGNC Symbol;Acc:14855]
ENSSSCG00000028595		2	159195575	159196522	ENSG00000167822	OR8J3	olfactory receptor, family 8, subfamily J, member 3 [Source:HGNC Symbol;Acc:15312]
ENSSSCG00000014482		2	159230905	159231861	ENSG00000174942	OR5R1	olfactory receptor, family 5, subfamily R, member 1 [Source:HGNC Symbol;Acc:14841]
ENSSSCG00000014490		2	159253996	159254928	ENSG00000174937	OR5M3	olfactory receptor, family 5, subfamily M, member 3 [Source:HGNC Symbol;Acc:14806]
ENSSSCG00000027899		2	159281072	159282007	ENSG00000181371	OR5M8	olfactory receptor, family 5, subfamily M, member 8 [Source:HGNC Symbol;Acc:14846]
ENSSSCG00000027425	OR5M11	2	159304160	159305122	ENSG00000255223	OR5M11	olfactory receptor, family 5, subfamily M, member 11 [Source:HGNC Symbol;Acc:15291]
ENSSSCG00000029437		2	159334581	159335528	ENSG00000255012	OR5M1	olfactory receptor, family 5, subfamily M, member 1 [Source:HGNC Symbol;Acc:8352]
ENSSSCG00000029437		2	159334581	159335528	ENSG00000254834	OR5M10	olfactory receptor, family 5, subfamily M, member 10 [Source:HGNC Symbol;Acc:15290]
ENSSSCG00000026411		2	159341375	159342322	ENSG00000255012	OR5M1	olfactory receptor, family 5, subfamily M, member 1 [Source:HGNC Symbol;Acc:8352]
ENSSSCG00000026411		2	159341375	159342322	ENSG00000254834	OR5M10	olfactory receptor, family 5, subfamily M, member 10 [Source:HGNC Symbol;Acc:15290]
ENSSSCG00000027804		2	159351282	159352702	ENSG00000255012	OR5M1	olfactory receptor, family 5, subfamily M, member 1 [Source:HGNC Symbol;Acc:8352]
ENSSSCG00000027804		2	159351282	159352702	ENSG00000254834	OR5M10	olfactory receptor, family 5, subfamily M, member 10 [Source:HGNC Symbol;Acc:15290]
ENSSSCG00000030381		2	159361888	159362841	ENSG00000172464	OR5AP2	olfactory receptor, family 5, subfamily AP, member 2 [Source:HGNC Symbol;Acc:15258]
ENSSSCG00000014493		2	159377053	159377964	ENSG00000174914	OR9G1	olfactory receptor, family 9, subfamily G, member 1 [Source:HGNC Symbol;Acc:15319]
ENSSSCG00000022825		2	159419788	159420918	ENSG00000174914	OR9G1	olfactory receptor, family 9, subfamily G, member 1 [Source:HGNC Symbol;Acc:15319]
ENSSSCG00000014501	OR5AR1	2	159423396	159424328	ENSG00000172459	OR5AR1	olfactory receptor, family 5, subfamily AR, member 1 [Source:HGNC Symbol;Acc:15260]
ENSSSCG00000028567	BTNL9	2	159560626	159577201	ENSG00000165810	BTNL9	butyrophilin-like 9 [Source:HGNC Symbol;Acc:24176]
ENSSSCG00000021308		2	161068367	161069305	ENSG00000203663	OR2L2	olfactory receptor, family 2, subfamily L, member 2 [Source:HGNC Symbol;Acc:8266]
ENSSSCG00000021308		2	161068367	161069305	ENSG00000198128	OR2L3	olfactory receptor, family 2, subfamily L, member 3 [Source:HGNC Symbol;Acc:15009]
ENSSSCG00000021308		2	161068367	161069305	ENSG00000197454	OR2L5	olfactory receptor, family 2, subfamily L, member 5 [Source:HGNC Symbol;Acc:15011]
ENSSSCG00000021308		2	161068367	161069305	ENSG00000196936	OR2L8	olfactory receptor, family 2, subfamily L, member 8 [Source:HGNC Symbol;Acc:15014]
ENSSSCG00000024767		2	161099733	161100671	ENSG00000177201	OR2T12	olfactory receptor, family 2, subfamily T, member 12 [Source:HGNC Symbol;Acc:19592]
ENSSSCG00000024767		2	161099733	161100671	ENSG00000177212	OR2T33	olfactory receptor, family 2, subfamily T, member 33 [Source:HGNC Symbol;Acc:31255]
ENSSSCG00000024767		2	161099733	161100671	ENSG00000177462	OR2T8	olfactory receptor, family 2, subfamily T, member 8 [Source:HGNC Symbol;Acc:15020]
ENSSSCG00000020815		2	161437708	161438670	ENSG00000182783	OR2T29	olfactory receptor, family 2, subfamily T, member 29 [Source:HGNC Symbol;Acc:31253]
ENSSSCG00000020815		2	161437708	161438670	ENSG00000196944	OR2T4	olfactory receptor, family 2, subfamily T, member 4 [Source:HGNC Symbol;Acc:15016]
ENSSSCG00000020815		2	161437708	161438670	ENSG00000203661	OR2T5	olfactory receptor, family 2, subfamily T, member 5 [Source:HGNC Symbol;Acc:15017]
ENSSSCG00000025019		2	161452575	161453537	ENSG00000182783	OR2T29	olfactory receptor, family 2, subfamily T, member 29 [Source:HGNC Symbol;Acc:31253]
ENSSSCG00000025019		2	161452575	161453537	ENSG00000196944	OR2T4	olfactory receptor, family 2, subfamily T, member 4 [Source:HGNC Symbol;Acc:15016]
ENSSSCG00000025019		2	161452575	161453537	ENSG00000203661	OR2T5	olfactory receptor, family 2, subfamily T, member 5 [Source:HGNC Symbol;Acc:15017]
ENSSSCG00000029373	OR2T1	2	161501749	161502693	ENSG00000175143	OR2T1	olfactory receptor, family 2, subfamily T, member 1 [Source:HGNC Symbol;Acc:8277]
ENSSSCG00000028636		2	161635323	161636276	ENSG00000183130	OR2T11	olfactory receptor, family 2, subfamily T, member 11 [Source:HGNC Symbol;Acc:19574]
ENSSSCG00000027925		2	161685648	161686601	ENSG00000183130	OR2T11	olfactory receptor, family 2, subfamily T, member 11 [Source:HGNC Symbol;Acc:19574]
ENSSSCG00000014553		2	161868269	161869222	ENSG00000196539	OR2T3	olfactory receptor, family 2, subfamily T, member 3 [Source:HGNC Symbol;Acc:14727]
ENSSSCG00000014553		2	161868269	161869222	ENSG00000183310	OR2T34	olfactory receptor, family 2, subfamily T, member 34 [Source:HGNC Symbol;Acc:31256]
ENSSSCG00000014552		2	161918284	161919216	ENSG00000196539	OR2T3	olfactory receptor, family 2, subfamily T, member 3 [Source:HGNC Symbol;Acc:14727]
ENSSSCG00000014552		2	161918284	161919216	ENSG00000183310	OR2T34	olfactory receptor, family 2, subfamily T, member 34 [Source:HGNC Symbol;Acc:31256]
ENSSSCG00000014551		2	161930185	161931129	ENSG00000182783	OR2T29	olfactory receptor, family 2, subfamily T, member 29 [Source:HGNC Symbol;Acc:31253]
ENSSSCG00000014551		2	161930185	161931129	ENSG00000196944	OR2T4	olfactory receptor, family 2, subfamily T, member 4 [Source:HGNC Symbol;Acc:15016]
ENSSSCG00000014551		2	161930185	161931129	ENSG00000203661	OR2T5	olfactory receptor, family 2, subfamily T, member 5 [Source:HGNC Symbol;Acc:15017]
ENSSSCG00000021366		2	161971025	161972318	ENSG00000182783	OR2T29	olfactory receptor, family 2, subfamily T, member 29 [Source:HGNC Symbol;Acc:31253]
ENSSSCG00000021366		2	161971025	161972318	ENSG00000196944	OR2T4	olfactory receptor, family 2, subfamily T, member 4 [Source:HGNC Symbol;Acc:15016]
ENSSSCG00000021366		2	161971025	161972318	ENSG00000203661	OR2T5	olfactory receptor, family 2, subfamily T, member 5 [Source:HGNC Symbol;Acc:15017]
ENSSSCG00000030210		3	1833068	1848111	ENSG00000002822	MAD1L1	MAD1 mitotic arrest deficient-like 1 (yeast) [Source:HGNC Symbol;Acc:6762]
ENSSSCG00000022641		3	1859682	1882875	ENSG00000002822	MAD1L1	MAD1 mitotic arrest deficient-like 1 (yeast) [Source:HGNC Symbol;Acc:6762]
ENSSSCG00000023433	GNA12	3	1963877	2021565	ENSG00000146535	GNA12	guanine nucleotide binding protein (G protein) alpha 12 [Source:HGNC Symbol;Acc:4380]
ENSSSCG00000007603	NPTX2	3	5732132	5740519	ENSG00000106236	NPTX2	neuronal pentraxin II [Source:HGNC Symbol;Acc:7953]
ENSSSCG00000007606	TRRAP	3	5993865	6087744	ENSG00000196367	TRRAP	transformation/transcription domain-associated protein [Source:HGNC Symbol;Acc:12347]
ENSSSCG00000030153		3	6095490	6119462	ENSG00000198742	SMURF1	SMAD specific E3 ubiquitin protein ligase 1 [Source:HGNC Symbol;Acc:16807]
ENSSSCG00000020917		3	6816751	6817716	ENSG00000244623	OR2AE1	olfactory receptor, family 2, subfamily AE, member 1 [Source:HGNC Symbol;Acc:15087]
ENSSSCG00000025051		3	6859842	6860780	ENSG00000244623	OR2AE1	olfactory receptor, family 2, subfamily AE, member 1 [Source:HGNC Symbol;Acc:15087]
ENSSSCG00000024547		3	6877501	6878439	ENSG00000244623	OR2AE1	olfactory receptor, family 2, subfamily AE, member 1 [Source:HGNC Symbol;Acc:15087]
ENSSSCG00000024923		3	6968595	6969539	ENSG00000244623	OR2AE1	olfactory receptor, family 2, subfamily AE, member 1 [Source:HGNC Symbol;Acc:15087]
ENSSSCG00000023055		3	6986567	6987505	ENSG00000244623	OR2AE1	olfactory receptor, family 2, subfamily AE, member 1 [Source:HGNC Symbol;Acc:15087]
ENSSSCG00000030382		3	7025005	7026305	ENSG00000244623	OR2AE1	olfactory receptor, family 2, subfamily AE, member 1 [Source:HGNC Symbol;Acc:15087]
ENSSSCG00000007637	TRIM4	3	7077432	7093881	ENSG00000146833	TRIM4	tripartite motif containing 4 [Source:HGNC Symbol;Acc:16275]
ENSSSCG00000023410		3	7110710	7111969	ENSG00000244623	OR2AE1	olfactory receptor, family 2, subfamily AE, member 1 [Source:HGNC Symbol;Acc:15087]
ENSSSCG00000007642	AZGP1	3	7122226	7129391	ENSG00000160862	AZGP1	alpha-2-glycoprotein 1, zinc-binding [Source:HGNC Symbol;Acc:910]
ENSSSCG00000007643	ZKSCAN1	3	7175429	7190926	ENSG00000106261	ZKSCAN1	zinc finger with KRAB and SCAN domains 1 [Source:HGNC Symbol;Acc:13101]
ENSSSCG00000022327		3	7199707	7200645	ENSG00000244623	OR2AE1	olfactory receptor, family 2, subfamily AE, member 1 [Source:HGNC Symbol;Acc:15087]
ENSSSCG00000007681	CUX1	3	9324578	9427775	ENSG00000257923	CUX1	cut-like homeobox 1 [Source:HGNC Symbol;Acc:2557]
ENSSSCG00000007719	CLIP2	3	11113491	11215082	ENSG00000106665	CLIP2	CAP-GLY domain containing linker protein 2 [Source:HGNC Symbol;Acc:2586]
ENSSSCG00000007720	GTF2IRD1	3	11276910	11374748	ENSG00000006704	GTF2IRD1	GTF2I repeat domain containing 1 [Source:HGNC Symbol;Acc:4661]
ENSSSCG00000007728		3	15399110	15437651	ENSG00000185274	WBSCR17	Williams-Beuren syndrome chromosome region 17 [Source:HGNC Symbol;Acc:16347]
ENSSSCG00000026077		3	22202581	22221915	ENSG00000205629	LCMT1	leucine carboxyl methyltransferase 1 [Source:HGNC Symbol;Acc:17557]
ENSSSCG00000007830	RBBP6	3	22536765	22570041	ENSG00000122257	RBBP6	retinoblastoma binding protein 6 [Source:HGNC Symbol;Acc:9889]
ENSSSCG00000007888	TNFRSF17	3	32126075	32131338	ENSG00000048462	TNFRSF17	tumor necrosis factor receptor superfamily, member 17 [Source:HGNC Symbol;Acc:11913]
ENSSSCG00000023304	SRRM2	3	40613487	40631943	ENSG00000167978	SRRM2	serine/arginine repetitive matrix 2 [Source:HGNC Symbol;Acc:16639]
ENSSSCG00000008061	TCEB2	3	40632308	40636157	ENSG00000103363	TCEB2	transcription elongation factor B (SIII), polypeptide 2 (18kDa, elongin B) [Source:HGNC Symbol;Acc:11619]
ENSSSCG00000030518	PRSS33	3	40640468	40642441	ENSG00000103355	PRSS33	protease, serine, 33 [Source:HGNC Symbol;Acc:30405]
ENSSSCG00000022630	FLYWCH2	3	40683844	40693545	ENSG00000162076	FLYWCH2	FLYWCH family member 2 [Source:HGNC Symbol;Acc:25178]
ENSSSCG00000022744	PRSS21	3	40699431	40704008	ENSG00000007038	PRSS21	protease, serine, 21 (testisin) [Source:HGNC Symbol;Acc:9485]
ENSSSCG00000008088	IL1B	3	45319221	45326338	ENSG00000125538	IL1B	interleukin 1, beta [Source:HGNC Symbol;Acc:5992]
ENSSSCG00000008092	NT5DC4	3	45397630	45402884	ENSG00000144130	NT5DC4	5'-nucleotidase domain containing 4 [Source:HGNC Symbol;Acc:27678]
ENSSSCG00000023050	SEPT10	3	47790819	47829498	ENSG00000186522	SEPT10	septin 10 [Source:HGNC Symbol;Acc:14349]
ENSSSCG00000008111	NPHP1	3	47952742	48013254	ENSG00000144061	NPHP1	nephronophthisis 1 (juvenile) [Source:HGNC Symbol;Acc:7905]
ENSSSCG00000008119	KCNIP3	3	48408142	48441215	ENSG00000115041	KCNIP3	Kv channel interacting protein 3, calsenilin [Source:HGNC Symbol;Acc:15523]
ENSSSCG00000008120		3	48458585	48487147	ENSG00000115042	FAHD2A	fumarylacetoacetate hydrolase domain containing 2A [Source:HGNC Symbol;Acc:24252]
ENSSSCG00000008120		3	48458585	48487147	ENSG00000144199	FAHD2B	fumarylacetoacetate hydrolase domain containing 2B [Source:HGNC Symbol;Acc:25318]
ENSSSCG00000008121	GPAT2	3	48487404	48497055	ENSG00000186281	GPAT2	glycerol-3-phosphate acyltransferase 2, mitochondrial [Source:HGNC Symbol;Acc:27168]
ENSSSCG00000008122	AAR2B	3	48584007	48585347	ENSG00000222040	ADRA2B	adrenergic, alpha-2B-, receptor [Source:HGNC Symbol;Acc:282]
ENSSSCG00000008126	ASTL	3	49198536	49210879	ENSG00000188886	ASTL	astacin-like metallo-endopeptidase (M12 family) [Source:HGNC Symbol;Acc:31704]
ENSSSCG00000027542		3	49218818	49234969	ENSG00000172985	SH3RF3	SH3 domain containing ring finger 3 [Source:HGNC Symbol;Acc:24699]
ENSSSCG00000027216		3	49387312	49403729	ENSG00000172985	SH3RF3	SH3 domain containing ring finger 3 [Source:HGNC Symbol;Acc:24699]
ENSSSCG00000028691	SULT1C3	3	50008178	50034005	ENSG00000196228	SULT1C3	sulfotransferase family, cytosolic, 1C, member 3 [Source:HGNC Symbol;Acc:33543]
ENSSSCG00000008140	SLC5A7	3	50165865	50189368	ENSG00000115665	SLC5A7	solute carrier family 5 (choline transporter), member 7 [Source:HGNC Symbol;Acc:14025]
ENSSSCG00000008172	PDCL3	3	56244966	56255205	ENSG00000115539	PDCL3	phosducin-like 3 [Source:HGNC Symbol;Acc:28860]
ENSSSCG00000008175	CHST10	3	56449363	56485211	ENSG00000115526	CHST10	carbohydrate sulfotransferase 10 [Source:HGNC Symbol;Acc:19650]
ENSSSCG00000008176	LONRF2	3	56528025	56556743	ENSG00000170500	LONRF2	LON peptidase N-terminal domain and ring finger 2 [Source:HGNC Symbol;Acc:24788]
ENSSSCG00000027332	IGKC	3	59662815	59720748	ENSG00000211592	IGKC	immunoglobulin kappa constant [Source:HGNC Symbol;Acc:5716]
ENSSSCG00000023617		3	59675079	59675847	ENSG00000211599	IGKV5-2	immunoglobulin kappa variable 5-2 [Source:HGNC Symbol;Acc:5835]
ENSSSCG00000008207	RPIA	3	59834025	59864920	ENSG00000153574	RPIA	ribose 5-phosphate isomerase A [Source:HGNC Symbol;Acc:10297]
ENSSSCG00000029427		3	59925131	59925898	ENSG00000211599	IGKV5-2	immunoglobulin kappa variable 5-2 [Source:HGNC Symbol;Acc:5835]
ENSSSCG00000008254	CTNNA2	3	67119262	67408643	ENSG00000066032	CTNNA2	catenin (cadherin-associated protein), alpha 2 [Source:HGNC Symbol;Acc:2510]
ENSSSCG00000008340	ANTXR1	3	76587951	76839636	ENSG00000169604	ANTXR1	anthrax toxin receptor 1 [Source:HGNC Symbol;Acc:21014]
ENSSSCG00000029891	GKN1	3	76861574	76867686	ENSG00000169605	GKN1	gastrokine 1 [Source:HGNC Symbol;Acc:23217]
ENSSSCG00000026541	GKN2	3	76885074	76893021	ENSG00000183607	GKN2	gastrokine 2 [Source:HGNC Symbol;Acc:24588]
ENSSSCG00000028262	GKN2	3	76955892	76963837	ENSG00000183607	GKN2	gastrokine 2 [Source:HGNC Symbol;Acc:24588]
ENSSSCG00000022840	GKN1	3	76981233	76987347	ENSG00000169605	GKN1	gastrokine 1 [Source:HGNC Symbol;Acc:23217]
ENSSSCG00000008352	PNO1	3	77602768	77616833	ENSG00000115946	PNO1	partner of NOB1 homolog (S. cerevisiae) [Source:HGNC Symbol;Acc:32790]
ENSSSCG00000008354	C1D	3	77665511	77683806	ENSG00000197223	C1D	C1D nuclear receptor corepressor [Source:HGNC Symbol;Acc:29911]
ENSSSCG00000019420	SNORD16	3	77747988	77748086	ENSG00000199673	SNORD16	small nucleolar RNA, C/D box 16 [Source:HGNC Symbol;Acc:32712]
ENSSSCG00000008443	EPAS1	3	100173612	100213334	ENSG00000116016	EPAS1	endothelial PAS domain protein 1 [Source:HGNC Symbol;Acc:3374]
ENSSSCG00000008451	PPM1B	3	102392886	102422221	ENSG00000138032	PPM1B	protein phosphatase, Mg2+/Mn2+ dependent, 1B [Source:HGNC Symbol;Acc:9276]
ENSSSCG00000020378	SNORA25	3	102519425	102519543	ENSG00000252665	SNORA25	Small nucleolar RNA SNORA25 [Source:RFAM;Acc:RF00402]
ENSSSCG00000024293	TMEM178	3	106662022	106677813	ENSG00000152154	TMEM178	transmembrane protein 178 [Source:HGNC Symbol;Acc:28517]
ENSSSCG00000008470	THUMPD2	3	106694024	106732517	ENSG00000138050	THUMPD2	THUMP domain containing 2 [Source:HGNC Symbol;Acc:14890]
ENSSSCG00000025181	EIF2AK2	3	109622373	109637816	ENSG00000055332	EIF2AK2	eukaryotic translation initiation factor 2-alpha kinase 2 [Source:HGNC Symbol;Acc:9437]
ENSSSCG00000008497	CCDC75	3	109677473	109691729	ENSG00000152133	CCDC75	coiled-coil domain containing 75 [Source:HGNC Symbol;Acc:26768]
ENSSSCG00000008498	HEATR5B	3	109692688	109810357	ENSG00000008869	HEATR5B	HEAT repeat containing 5B [Source:HGNC Symbol;Acc:29273]
ENSSSCG00000008501	VIT	3	109958565	110020036	ENSG00000205221	VIT	vitrin [Source:HGNC Symbol;Acc:12697]
ENSSSCG00000008510	LTBP1	3	113229601	113504003	ENSG00000049323	LTBP1	latent transforming growth factor beta binding protein 1 [Source:HGNC Symbol;Acc:6714]
ENSSSCG00000008576	DTNB	3	120246445	120418112	ENSG00000138101	DTNB	dystrobrevin, beta [Source:HGNC Symbol;Acc:3058]
ENSSSCG00000027338		3	120590623	120594846	ENSG00000138101	DTNB	dystrobrevin, beta [Source:HGNC Symbol;Acc:3058]
ENSSSCG00000008625	NTSR2	3	133853006	133858153	ENSG00000169006	NTSR2	neurotensin receptor 2 [Source:HGNC Symbol;Acc:8040]
ENSSSCG00000021335		3	133950956	133955692	ENSG00000196208	GREB1	growth regulation by estrogen in breast cancer 1 [Source:HGNC Symbol;Acc:24885]
ENSSSCG00000008626		3	133958950	133972338	ENSG00000196208	GREB1	growth regulation by estrogen in breast cancer 1 [Source:HGNC Symbol;Acc:24885]
ENSSSCG00000008627		3	133981947	133990465	ENSG00000196208	GREB1	growth regulation by estrogen in breast cancer 1 [Source:HGNC Symbol;Acc:24885]
ENSSSCG00000025483		3	133992653	134005017	ENSG00000196208	GREB1	growth regulation by estrogen in breast cancer 1 [Source:HGNC Symbol;Acc:24885]
ENSSSCG00000026161	E2F6	3	134012080	134083889	ENSG00000169016	E2F6	E2F transcription factor 6 [Source:HGNC Symbol;Acc:3120]
ENSSSCG00000008649	SOX11	3	138753103	138754446	ENSG00000176887	SOX11	SRY (sex determining region Y)-box 11 [Source:HGNC Symbol;Acc:11191]
ENSSSCG00000008651	DCDC2C	3	140350715	140403715	ENSG00000214866	DCDC2C	doublecortin domain containing 2C [Source:HGNC Symbol;Acc:32696]
ENSSSCG00000008650	ALLC	3	140404865	140422923	ENSG00000151360	ALLC	allantoicase [Source:HGNC Symbol;Acc:17377]
ENSSSCG00000025305	RNASEH1	3	140434476	140444644	ENSG00000171865	RNASEH1	ribonuclease H1 [Source:HGNC Symbol;Acc:18466]
ENSSSCG00000029161	ADI1	3	140460648	140469285	ENSG00000182551	ADI1	acireductone dioxygenase 1 [Source:HGNC Symbol;Acc:30576]
ENSSSCG00000024665	TRAPPC12	3	140472790	140565196	ENSG00000171853	TRAPPC12	trafficking protein particle complex 12 [Source:HGNC Symbol;Acc:24284]
ENSSSCG00000025629	COLEC11	3	140528018	140553421	ENSG00000118004	COLEC11	collectin sub-family member 11 [Source:HGNC Symbol;Acc:17213]
ENSSSCG00000028755	TSSC1	3	140570745	140645632	ENSG00000032389	TSSC1	tumor suppressing subtransferable candidate 1 [Source:HGNC Symbol;Acc:12383]
ENSSSCG00000008671		3	144411266	144412002	ENSG00000100804	PSMB5	proteasome (prosome, macropain) subunit, beta type, 5 [Source:HGNC Symbol;Acc:9542]
ENSSSCG00000023707		4	8466	10708	ENSG00000170619	COMMD5	COMM domain containing 5 [Source:HGNC Symbol;Acc:17902]
ENSSSCG00000022161	ZNF251	4	17789	22841	ENSG00000198169	ZNF251	zinc finger protein 251 [Source:HGNC Symbol;Acc:13045]
ENSSSCG00000005880	C8ORF33	4	89449	90614	ENSG00000182307	C8orf33	chromosome 8 open reading frame 33 [Source:HGNC Symbol;Acc:26104]
ENSSSCG00000027957	ZNF250	4	96952	114271	ENSG00000196150	ZNF250	zinc finger protein 250 [Source:HGNC Symbol;Acc:13044]
ENSSSCG00000028453		4	165883	168121	ENSG00000170619	COMMD5	COMM domain containing 5 [Source:HGNC Symbol;Acc:17902]
ENSSSCG00000005890	ZNF7	4	176559	184751	ENSG00000147789	ZNF7	zinc finger protein 7 [Source:HGNC Symbol;Acc:13139]
ENSSSCG00000005939	FAM135B	4	4164765	4340402	ENSG00000147724	FAM135B	family with sequence similarity 135, member B [Source:HGNC Symbol;Acc:28029]
ENSSSCG00000005941	KHDRBS3	4	6135474	6237955	ENSG00000131773	KHDRBS3	KH domain containing, RNA binding, signal transduction associated 3 [Source:HGNC Symbol;Acc:18117]
ENSSSCG00000024424	FAM91A1	4	16359635	16400990	ENSG00000176853	FAM91A1	family with sequence similarity 91, member A1 [Source:HGNC Symbol;Acc:26306]
ENSSSCG00000005997	COL14A1	4	19716443	19949617	ENSG00000187955	COL14A1	collagen, type XIV, alpha 1 [Source:HGNC Symbol;Acc:2191]
ENSSSCG00000020707		4	21130535	21139465	ENSG00000164761	TNFRSF11B	tumor necrosis factor receptor superfamily, member 11b [Source:HGNC Symbol;Acc:11909]
ENSSSCG00000006179	STAU2	4	67947283	68020677	ENSG00000040341	STAU2	staufen, RNA binding protein, homolog 2 (Drosophila) [Source:HGNC Symbol;Acc:11371]
ENSSSCG00000006336	C1ORF110	4	95274219	95280863	ENSG00000185860	C1orf110	chromosome 1 open reading frame 110 [Source:HGNC Symbol;Acc:28736]
ENSSSCG00000006702	FMO5	4	110166400	110202848	ENSG00000131781	FMO5	flavin containing monooxygenase 5 [Source:HGNC Symbol;Acc:3773]
ENSSSCG00000006703	PRKAB2	4	110208095	110219705	ENSG00000131791	PRKAB2	protein kinase, AMP-activated, beta 2 non-catalytic subunit [Source:HGNC Symbol;Acc:9379]
ENSSSCG00000006704		4	110281179	110293011	ENSG00000163386	NBPF10	neuroblastoma breakpoint family, member 10 [Source:HGNC Symbol;Acc:31992]
ENSSSCG00000006704		4	110281179	110293011	ENSG00000152042	NBPF11	neuroblastoma breakpoint family, member 11 [Source:HGNC Symbol;Acc:31993]
ENSSSCG00000006704		4	110281179	110293011	ENSG00000186275	NBPF12	neuroblastoma breakpoint family, member 12 [Source:HGNC Symbol;Acc:24297]
ENSSSCG00000006704		4	110281179	110293011	ENSG00000122497	NBPF14	neuroblastoma breakpoint family, member 14 [Source:HGNC Symbol;Acc:25232]
ENSSSCG00000006704		4	110281179	110293011	ENSG00000243452	NBPF15	neuroblastoma breakpoint family, member 15 [Source:HGNC Symbol;Acc:28791]
ENSSSCG00000006704		4	110281179	110293011	ENSG00000203827	NBPF16	neuroblastoma breakpoint family, member 16 [Source:HGNC Symbol;Acc:31996]
ENSSSCG00000006704		4	110281179	110293011	ENSG00000203832	NBPF20	neuroblastoma breakpoint family, member 20 [Source:HGNC Symbol;Acc:32000]
ENSSSCG00000006704		4	110281179	110293011	ENSG00000203836	NBPF24	neuroblastoma breakpoint family, member 24 [Source:HGNC Symbol;Acc:27299]
ENSSSCG00000006704		4	110281179	110293011	ENSG00000142794	NBPF3	neuroblastoma breakpoint family, member 3 [Source:HGNC Symbol;Acc:25076]
ENSSSCG00000006704		4	110281179	110293011	ENSG00000196427	NBPF4	neuroblastoma breakpoint family, member 4 [Source:HGNC Symbol;Acc:26550]
ENSSSCG00000006704		4	110281179	110293011	ENSG00000186086	NBPF6	neuroblastoma breakpoint family, member 6 [Source:HGNC Symbol;Acc:31988]
ENSSSCG00000006704		4	110281179	110293011	ENSG00000168614	NBPF9	neuroblastoma breakpoint family, member 9 [Source:HGNC Symbol;Acc:31991]
ENSSSCG00000006704		4	110281179	110293011	ENSG00000162825	RP3-377D14.1	Uncharacterized protein [Source:UniProtKB/TrEMBL;Acc:F8WD06]
ENSSSCG00000006704		4	110281179	110293011	ENSG00000232637	WI2-3658N16.1	Uncharacterized protein [Source:UniProtKB/TrEMBL;Acc:E7EP91]
ENSSSCG00000025950	U1	4	110308451	110308614	ENSG00000202317	U1	U1 spliceosomal RNA [Source:RFAM;Acc:RF00003]
ENSSSCG00000006766	PHTF1	4	116955747	117021813	ENSG00000116793	PHTF1	putative homeodomain transcription factor 1 [Source:HGNC Symbol;Acc:8939]
ENSSSCG00000006767	MAGI3	4	117024784	117266451	ENSG00000081026	MAGI3	membrane associated guanylate kinase, WW and PDZ domain containing 3 [Source:HGNC Symbol;Acc:29647]
ENSSSCG00000006848	SCAMC-1	4	122094476	122127835	ENSG00000085491	SLC25A24	solute carrier family 25 (mitochondrial carrier; phosphate carrier), member 24 [Source:HGNC Symbol;Acc:20662]
ENSSSCG00000006851	VAV3	4	122656458	122879785	ENSG00000134215	VAV3	vav 3 guanine nucleotide exchange factor [Source:HGNC Symbol;Acc:12659]
ENSSSCG00000023187		4	122938281	122967693	ENSG00000134215	VAV3	vav 3 guanine nucleotide exchange factor [Source:HGNC Symbol;Acc:12659]
ENSSSCG00000006901	EVI5	4	136027454	136224850	ENSG00000067208	EVI5	ecotropic viral integration site 5 [Source:HGNC Symbol;Acc:3501]
ENSSSCG00000006902	GFI1	4	136192330	136201602	ENSG00000162676	GFI1	growth factor independent 1 transcription repressor [Source:HGNC Symbol;Acc:4237]
ENSSSCG00000006903	RPAP2	4	136359255	136442509	ENSG00000122484	RPAP2	RNA polymerase II associated protein 2 [Source:HGNC Symbol;Acc:25791]
ENSSSCG00000006904	GLMN	4	136442545	136467760	ENSG00000174842	GLMN	glomulin, FKBP associated protein [Source:HGNC Symbol;Acc:14373]
ENSSSCG00000006912	HFM1	4	137107369	137187498	ENSG00000162669	HFM1	HFM1, ATP-dependent DNA helicase homolog (S. cerevisiae) [Source:HGNC Symbol;Acc:20193]
ENSSSCG00000006939	ZNHIT6	4	142666132	142875046	ENSG00000117174	ZNHIT6	zinc finger, HIT-type containing 6 [Source:HGNC Symbol;Acc:26089]
ENSSSCG00000000955	TBC1D22A	5	111953	312730	ENSG00000054611	TBC1D22A	TBC1 domain family, member 22A [Source:HGNC Symbol;Acc:1309]
ENSSSCG00000000118	MICALL1	5	7393701	7423243	ENSG00000100139	MICALL1	MICAL-like 1 [Source:HGNC Symbol;Acc:29804]
ENSSSCG00000000121	GALR3	5	7423449	7425562	ENSG00000128310	GALR3	galanin receptor 3 [Source:HGNC Symbol;Acc:4134]
ENSSSCG00000029945		5	7430690	7437871	ENSG00000100116	GCAT	glycine C-acetyltransferase [Source:HGNC Symbol;Acc:4188]
ENSSSCG00000025720	H1F0	5	7439811	7440395	ENSG00000189060	H1F0	H1 histone family, member 0 [Source:HGNC Symbol;Acc:4714]
ENSSSCG00000000119	EIF3L	5	7465989	7492101	ENSG00000100129	EIF3L	eukaryotic translation initiation factor 3, subunit L [Source:HGNC Symbol;Acc:18138]
ENSSSCG00000000120	ANKRD54	5	7499878	7513808	ENSG00000100124	ANKRD54	ankyrin repeat domain 54 [Source:HGNC Symbol;Acc:25185]
ENSSSCG00000020981		5	7527099	7534214	ENSG00000100116	GCAT	glycine C-acetyltransferase [Source:HGNC Symbol;Acc:4188]
ENSSSCG00000030298	H1F0	5	7536001	7536585	ENSG00000189060	H1F0	H1 histone family, member 0 [Source:HGNC Symbol;Acc:4714]
ENSSSCG00000020777		5	7565211	7618689	ENSG00000100106	TRIOBP	TRIO and F-actin binding protein [Source:HGNC Symbol;Acc:17009]
ENSSSCG00000030325	C1QTNF6	5	8196797	8203786	ENSG00000133466	C1QTNF6	C1q and tumor necrosis factor related protein 6 [Source:HGNC Symbol;Acc:14343]
ENSSSCG00000029668		5	8231064	8248404	ENSG00000100385	IL2RB	interleukin 2 receptor, beta [Source:HGNC Symbol;Acc:6009]
ENSSSCG00000026067	TMPRSS6	5	8270956	8304327	ENSG00000187045	TMPRSS6	transmembrane protease, serine 6 [Source:HGNC Symbol;Acc:16517]
ENSSSCG00000000135	KCTD17	5	8307626	8318356	ENSG00000100379	KCTD17	potassium channel tetramerisation domain containing 17 [Source:HGNC Symbol;Acc:25705]
ENSSSCG00000000134	MPST	5	8338527	8344469	ENSG00000128309	MPST	mercaptopyruvate sulfurtransferase [Source:HGNC Symbol;Acc:7223]
ENSSSCG00000000133	TST	5	8349105	8358974	ENSG00000128311	TST	thiosulfate sulfurtransferase (rhodanese) [Source:HGNC Symbol;Acc:12388]
ENSSSCG00000000132	C22ORF33	5	8367742	8375527	ENSG00000185264	TEX33	testis expressed 33 [Source:HGNC Symbol;Acc:28568]
ENSSSCG00000000245		5	18200542	18205776	ENSG00000205420	KRT6A	keratin 6A [Source:HGNC Symbol;Acc:6443]
ENSSSCG00000000245		5	18200542	18205776	ENSG00000185479	KRT6B	keratin 6B [Source:HGNC Symbol;Acc:6444]
ENSSSCG00000000245		5	18200542	18205776	ENSG00000170465	KRT6C	keratin 6C [Source:HGNC Symbol;Acc:20406]
ENSSSCG00000000243	PF4	5	18218054	18220382	ENSG00000163737	PF4	platelet factor 4 [Source:HGNC Symbol;Acc:8861]
ENSSSCG00000000243	PF4	5	18218054	18220382	ENSG00000109272	PF4V1	platelet factor 4 variant 1 [Source:HGNC Symbol;Acc:8862]
ENSSSCG00000000244	PPBP	5	18223754	18226555	ENSG00000163736	PPBP	pro-platelet basic protein (chemokine (C-X-C motif) ligand 7) [Source:HGNC Symbol;Acc:9240]
ENSSSCG00000000235	KRT82	5	18242660	18257922	ENSG00000161850	KRT82	keratin 82 [Source:HGNC Symbol;Acc:6459]
ENSSSCG00000000236	KRT75	5	18272162	18285720	ENSG00000170454	KRT75	keratin 75 [Source:HGNC Symbol;Acc:24431]
ENSSSCG00000000246		5	18303984	18306130	ENSG00000163739	CXCL1	chemokine (C-X-C motif) ligand 1 (melanoma growth stimulating activity, alpha) [Source:HGNC Symbol;Acc:4602]
ENSSSCG00000000246		5	18303984	18306130	ENSG00000081041	CXCL2	chemokine (C-X-C motif) ligand 2 [Source:HGNC Symbol;Acc:4603]
ENSSSCG00000000246		5	18303984	18306130	ENSG00000163734	CXCL3	chemokine (C-X-C motif) ligand 3 [Source:HGNC Symbol;Acc:4604]
ENSSSCG00000000242		5	18317483	18318040	ENSG00000163739	CXCL1	chemokine (C-X-C motif) ligand 1 (melanoma growth stimulating activity, alpha) [Source:HGNC Symbol;Acc:4602]
ENSSSCG00000000242		5	18317483	18318040	ENSG00000081041	CXCL2	chemokine (C-X-C motif) ligand 2 [Source:HGNC Symbol;Acc:4603]
ENSSSCG00000000242		5	18317483	18318040	ENSG00000163734	CXCL3	chemokine (C-X-C motif) ligand 3 [Source:HGNC Symbol;Acc:4604]
ENSSSCG00000000248	KRT5	5	18365764	18372131	ENSG00000186081	KRT5	keratin 5 [Source:HGNC Symbol;Acc:6442]
ENSSSCG00000000247	KRT72	5	18383892	18397679	ENSG00000170486	KRT72	keratin 72 [Source:HGNC Symbol;Acc:28932]
ENSSSCG00000028954	OR6C3	5	21236205	21237140	ENSG00000205329	OR6C3	olfactory receptor, family 6, subfamily C, member 3 [Source:HGNC Symbol;Acc:15437]
ENSSSCG00000026447	OR6C6	5	21256500	21258129	ENSG00000188324	OR6C6	olfactory receptor, family 6, subfamily C, member 6 [Source:HGNC Symbol;Acc:31293]
ENSSSCG00000000318	OR6C4	5	21324271	21325200	ENSG00000179626	OR6C4	olfactory receptor, family 6, subfamily C, member 4 [Source:HGNC Symbol;Acc:19632]
ENSSSCG00000027027		5	21472051	21473594	ENSG00000205330	OR6C1	olfactory receptor, family 6, subfamily C, member 1 [Source:HGNC Symbol;Acc:8355]
ENSSSCG00000000327		5	21483670	21484605	ENSG00000205330	OR6C1	olfactory receptor, family 6, subfamily C, member 1 [Source:HGNC Symbol;Acc:8355]
ENSSSCG00000000326		5	21499173	21500138	ENSG00000187857	OR6C75	olfactory receptor, family 6, subfamily C, member 75 [Source:HGNC Symbol;Acc:31304]
ENSSSCG00000000324	OR6C65	5	21686126	21687064	ENSG00000205328	OR6C65	olfactory receptor, family 6, subfamily C, member 65 [Source:HGNC Symbol;Acc:31295]
ENSSSCG00000000323	OR6C76	5	21692500	21693441	ENSG00000185821	OR6C76	olfactory receptor, family 6, subfamily C, member 76 [Source:HGNC Symbol;Acc:31305]
ENSSSCG00000026786		5	21744427	21745440	ENSG00000205327	OR6C68	olfactory receptor, family 6, subfamily C, member 68 [Source:HGNC Symbol;Acc:31297]
ENSSSCG00000024535		5	21767314	21768252	ENSG00000205327	OR6C68	olfactory receptor, family 6, subfamily C, member 68 [Source:HGNC Symbol;Acc:31297]
ENSSSCG00000026010		5	21785614	21786661	ENSG00000205327	OR6C68	olfactory receptor, family 6, subfamily C, member 68 [Source:HGNC Symbol;Acc:31297]
ENSSSCG00000030158		5	21809196	21810134	ENSG00000187857	OR6C75	olfactory receptor, family 6, subfamily C, member 75 [Source:HGNC Symbol;Acc:31304]
ENSSSCG00000026226		5	21836945	21838488	ENSG00000205330	OR6C1	olfactory receptor, family 6, subfamily C, member 1 [Source:HGNC Symbol;Acc:8355]
ENSSSCG00000027379		5	21854930	21856071	ENSG00000205327	OR6C68	olfactory receptor, family 6, subfamily C, member 68 [Source:HGNC Symbol;Acc:31297]
ENSSSCG00000000333		5	21944254	21945195	ENSG00000187857	OR6C75	olfactory receptor, family 6, subfamily C, member 75 [Source:HGNC Symbol;Acc:31304]
ENSSSCG00000000332		5	21962838	21963776	ENSG00000205330	OR6C1	olfactory receptor, family 6, subfamily C, member 1 [Source:HGNC Symbol;Acc:8355]
ENSSSCG00000000334		5	21997605	21998540	ENSG00000205327	OR6C68	olfactory receptor, family 6, subfamily C, member 68 [Source:HGNC Symbol;Acc:31297]
ENSSSCG00000030239		5	22360385	22361323	ENSG00000205327	OR6C68	olfactory receptor, family 6, subfamily C, member 68 [Source:HGNC Symbol;Acc:31297]
ENSSSCG00000024909		5	22384545	22385483	ENSG00000205327	OR6C68	olfactory receptor, family 6, subfamily C, member 68 [Source:HGNC Symbol;Acc:31297]
ENSSSCG00000000353	OR6C2	5	22531916	22532851	ENSG00000179695	OR6C2	olfactory receptor, family 6, subfamily C, member 2 [Source:HGNC Symbol;Acc:15436]
ENSSSCG00000028179		5	22558577	22559530	ENSG00000188324	OR6C6	olfactory receptor, family 6, subfamily C, member 6 [Source:HGNC Symbol;Acc:31293]
ENSSSCG00000000460	HSBP1	5	31261903	31262425	ENSG00000230989	HSBP1	heat shock factor binding protein 1 [Source:HGNC Symbol;Acc:5203]
ENSSSCG00000029815	SRGAP1	5	31727122	31842298	ENSG00000196935	SRGAP1	SLIT-ROBO Rho GTPase activating protein 1 [Source:HGNC Symbol;Acc:17382]
ENSSSCG00000030352	C12ORF66	5	32012009	32033452	ENSG00000174206	C12orf66	chromosome 12 open reading frame 66 [Source:HGNC Symbol;Acc:26517]
ENSSSCG00000000466	XPOT	5	32052642	32075842	ENSG00000184575	XPOT	exportin, tRNA (nuclear export receptor for tRNAs) [Source:HGNC Symbol;Acc:12826]
ENSSSCG00000023788	TBC1D30	5	32189995	32291709	ENSG00000111490	TBC1D30	TBC1 domain family, member 30 [Source:HGNC Symbol;Acc:29164]
ENSSSCG00000000478	GRIP1	5	33972886	34295641	ENSG00000155974	GRIP1	glutamate receptor interacting protein 1 [Source:HGNC Symbol;Acc:18708]
ENSSSCG00000000500	RAB3IP	5	36615858	36652151	ENSG00000258052	AC025263.3
ENSSSCG00000000500	RAB3IP	5	36615858	36652151	ENSG00000127328	RAB3IP	RAB3A interacting protein (rabin3) [Source:HGNC Symbol;Acc:16508]
ENSSSCG00000000516	KCNC2	5	41760287	41769322	ENSG00000166006	KCNC2	potassium voltage-gated channel, Shaw-related subfamily, member 2 [Source:HGNC Symbol;Acc:6234]
ENSSSCG00000000633	CSDA	5	64060706	64084599	ENSG00000060138	CSDA	cold shock domain protein A [Source:HGNC Symbol;Acc:2428]
ENSSSCG00000000634	STYK1	5	64121146	64143261	ENSG00000060140	STYK1	serine/threonine/tyrosine kinase 1 [Source:HGNC Symbol;Acc:18889]
ENSSSCG00000000635	MAGOHB	5	64150450	64158327	ENSG00000111196	MAGOHB	mago-nashi homolog B (Drosophila) [Source:HGNC Symbol;Acc:25504]
ENSSSCG00000000639	CLEC9A	5	64310466	64320171	ENSG00000197992	CLEC9A	C-type lectin domain family 9, member A [Source:HGNC Symbol;Acc:26705]
ENSSSCG00000000640		5	64347590	64352543	ENSG00000134545	KLRC1	killer cell lectin-like receptor subfamily C, member 1 [Source:HGNC Symbol;Acc:6374]
ENSSSCG00000000640		5	64347590	64352543	ENSG00000205809	KLRC2	killer cell lectin-like receptor subfamily C, member 2 [Source:HGNC Symbol;Acc:6375]
ENSSSCG00000000640		5	64347590	64352543	ENSG00000205810	KLRC3	killer cell lectin-like receptor subfamily C, member 3 [Source:HGNC Symbol;Acc:6376]
ENSSSCG00000000640		5	64347590	64352543	ENSG00000183542	KLRC4	killer cell lectin-like receptor subfamily C, member 4 [Source:HGNC Symbol;Acc:6377]
ENSSSCG00000000640		5	64347590	64352543	ENSG00000255641	RP11-277P12.6	Uncharacterized protein [Source:UniProtKB/TrEMBL;Acc:F5H6K3]
ENSSSCG00000000640		5	64347590	64352543	ENSG00000255819	RP11-277P12.7
ENSSSCG00000000641	KLRK1	5	64370014	64378469	ENSG00000213809	KLRK1	killer cell lectin-like receptor subfamily K, member 1 [Source:HGNC Symbol;Acc:18788]
ENSSSCG00000000642	KLRD1	5	64390828	64391852	ENSG00000134539	KLRD1	killer cell lectin-like receptor subfamily D, member 1 [Source:HGNC Symbol;Acc:6378]
ENSSSCG00000027205	LPCAT3	5	66174538	66184169	ENSG00000111684	LPCAT3	lysophosphatidylcholine acyltransferase 3 [Source:HGNC Symbol;Acc:30244]
ENSSSCG00000026812	EMG1	5	66181482	66187680	ENSG00000255896	U47924.19
ENSSSCG00000024655	PHB2	5	66187707	66192304	ENSG00000215021	PHB2	prohibitin 2 [Source:HGNC Symbol;Acc:30306]
ENSSSCG00000020795		5	66193708	66193795	ENSG00000207708	MIR141	microRNA 141 [Source:HGNC Symbol;Acc:31528]
ENSSSCG00000025537	PTPN6	5	66198251	66208731	ENSG00000111679	PTPN6	protein tyrosine phosphatase, non-receptor type 6 [Source:HGNC Symbol;Acc:9658]
ENSSSCG00000000890	NEDD1	5	91290870	91316194	ENSG00000139350	NEDD1	neural precursor cell expressed, developmentally down-regulated 1 [Source:HGNC Symbol;Acc:7723]
ENSSSCG00000026523		5	91375001	91375273	ENSG00000252827	7SK	7SK RNA [Source:RFAM;Acc:RF00100]
ENSSSCG00000000912	EEA1	5	94406462	94492337	ENSG00000102189	EEA1	early endosome antigen 1 [Source:HGNC Symbol;Acc:3185]
ENSSSCG00000002637	DBNDD1	6	98891	223165	ENSG00000003249	DBNDD1	dysbindin (dystrobrevin binding protein 1) domain containing 1 [Source:HGNC Symbol;Acc:28455]
ENSSSCG00000026662	PRDM7	6	126252	138678	ENSG00000126856	PRDM7	PR domain containing 7 [Source:HGNC Symbol;Acc:9351]
ENSSSCG00000029761		6	179207	183358	ENSG00000222019	AC133919.6	Uncharacterized protein; cDNA FLJ52651 [Source:UniProtKB/TrEMBL;Acc:B7Z8Y8]
ENSSSCG00000002633	GAS8	6	179207	198145	ENSG00000141013	GAS8	growth arrest-specific 8 [Source:HGNC Symbol;Acc:4166]
ENSSSCG00000002690	GAN	6	7467404	7524862	ENSG00000127688	GAN	gigaxonin [Source:HGNC Symbol;Acc:4137]
ENSSSCG00000024637		6	11130719	11142871	ENSG00000152910	CNTNAP4	contactin associated protein-like 4 [Source:HGNC Symbol;Acc:18747]
ENSSSCG00000021551		6	11143433	11358986	ENSG00000152910	CNTNAP4	contactin associated protein-like 4 [Source:HGNC Symbol;Acc:18747]
ENSSSCG00000003013	B9D2	6	45142576	45269369	ENSG00000123810	B9D2	B9 protein domain 2 [Source:HGNC Symbol;Acc:28636]
ENSSSCG00000023601	C19ORF69	6	45216826	45218918	ENSG00000204978	C19orf69	chromosome 19 open reading frame 69 [Source:HGNC Symbol;Acc:34497]
ENSSSCG00000028906	ATP5SL	6	45224686	45228732	ENSG00000105341	ATP5SL	ATP5S-like [Source:HGNC Symbol;Acc:25496]
ENSSSCG00000023233	B3GNT8	6	45233203	45234396	ENSG00000177191	B3GNT8	UDP-GlcNAc:betaGal beta-1,3-N-acetylglucosaminyltransferase 8 [Source:HGNC Symbol;Acc:24139]
ENSSSCG00000003007		6	45234936	45245040	ENSG00000248098	BCKDHA	branched chain keto acid dehydrogenase E1, alpha polypeptide [Source:HGNC Symbol;Acc:986]
ENSSSCG00000025044	CCDC97	6	45251705	45261402	ENSG00000142039	CCDC97	coiled-coil domain containing 97 [Source:HGNC Symbol;Acc:28289]
ENSSSCG00000028794	BCKDHA	6	45273867	45292462	ENSG00000248098	BCKDHA	branched chain keto acid dehydrogenase E1, alpha polypeptide [Source:HGNC Symbol;Acc:986]
ENSSSCG00000026723	B3GNT8	6	45290992	45292185	ENSG00000177191	B3GNT8	UDP-GlcNAc:betaGal beta-1,3-N-acetylglucosaminyltransferase 8 [Source:HGNC Symbol;Acc:24139]
ENSSSCG00000021603	ATP5SL	6	45296654	45300701	ENSG00000105341	ATP5SL	ATP5S-like [Source:HGNC Symbol;Acc:25496]
ENSSSCG00000026163	C19ORF69	6	45307847	45309939	ENSG00000204978	C19orf69	chromosome 19 open reading frame 69 [Source:HGNC Symbol;Acc:34497]
ENSSSCG00000003810	UBE2U	6	136685425	136756970	ENSG00000177414	UBE2U	ubiquitin-conjugating enzyme E2U (putative) [Source:HGNC Symbol;Acc:28559]
ENSSSCG00000003811	ROR1	6	136765918	136909446	ENSG00000185483	ROR1	receptor tyrosine kinase-like orphan receptor 1 [Source:HGNC Symbol;Acc:10256]
ENSSSCG00000003812	PGM1	6	137171271	137233581	ENSG00000079739	PGM1	phosphoglucomutase 1 [Source:HGNC Symbol;Acc:8905]
ENSSSCG00000003814	EFCAB7	6	137259293	137316747	ENSG00000203965	EFCAB7	EF-hand calcium binding domain 7 [Source:HGNC Symbol;Acc:29379]
ENSSSCG00000003815	ALG6	6	137377946	137434247	ENSG00000088035	ALG6	asparagine-linked glycosylation 6, alpha-1,3-glucosyltransferase homolog (S. cerevisiae) [Source:HGNC Symbol;Acc:23157]
ENSSSCG00000003818	DOCK7	6	138042658	138172957	ENSG00000116641	DOCK7	dedicator of cytokinesis 7 [Source:HGNC Symbol;Acc:19190]
ENSSSCG00000003819	ANGPTL3	6	138101691	138111290	ENSG00000132855	ANGPTL3	angiopoietin-like 3 [Source:HGNC Symbol;Acc:491]
ENSSSCG00000003821	KANK4	6	138309636	138383020	ENSG00000132854	KANK4	KN motif and ankyrin repeat domains 4 [Source:HGNC Symbol;Acc:27263]
ENSSSCG00000003832	TACSTD2	6	141453750	141454721	ENSG00000184292	TACSTD2	tumor-associated calcium signal transducer 2 [Source:HGNC Symbol;Acc:11530]
ENSSSCG00000003831	OMA1	6	141476689	141544308	ENSG00000162600	OMA1	OMA1 zinc metallopeptidase homolog (S. cerevisiae) [Source:HGNC Symbol;Acc:29661]
ENSSSCG00000003833	DAB1	6	142972837	143127238	ENSG00000173406	DAB1	disabled homolog 1 (Drosophila) [Source:HGNC Symbol;Acc:2661]
ENSSSCG00000003834	C8B	6	143164815	143205954	ENSG00000021852	C8B	complement component 8, beta polypeptide [Source:HGNC Symbol;Acc:1353]
ENSSSCG00000003835	C8A	6	143217660	143266610	ENSG00000157131	C8A	complement component 8, alpha polypeptide [Source:HGNC Symbol;Acc:1352]
ENSSSCG00000003836	C1orf168	6	143478850	143485480	ENSG00000187889	C1orf168	chromosome 1 open reading frame 168 [Source:HGNC Symbol;Acc:27295]
ENSSSCG00000003837	PRKAA2	6	143547628	143573947	ENSG00000162409	PRKAA2	protein kinase, AMP-activated, alpha 2 catalytic subunit [Source:HGNC Symbol;Acc:9377]
ENSSSCG00000006963		6	154454256	154454906	ENSG00000187147	RNF220	ring finger protein 220 [Source:HGNC Symbol;Acc:25552]
ENSSSCG00000003935	ERI3	6	154509350	154567935	ENSG00000117419	ERI3	ERI1 exoribonuclease family member 3 [Source:HGNC Symbol;Acc:17276]
ENSSSCG00000003964	PPIH	6	156223008	156241394	ENSG00000171960	PPIH	peptidylprolyl isomerase H (cyclophilin H) [Source:HGNC Symbol;Acc:14651]
ENSSSCG00000003965	CCDC30	6	156246761	156329909	ENSG00000186409	CCDC30	coiled-coil domain containing 30 [Source:HGNC Symbol;Acc:26103]
ENSSSCG00000003968	RIMKLA	6	156335506	156349627	ENSG00000177181	RIMKLA	ribosomal modification protein rimK-like family member A [Source:HGNC Symbol;Acc:28725]
ENSSSCG00000003967	ZMYND12	6	156366598	156392133	ENSG00000066185	ZMYND12	zinc finger, MYND-type containing 12 [Source:HGNC Symbol;Acc:21192]
ENSSSCG00000003966	PPCS	6	156392234	156398069	ENSG00000127125	PPCS	phosphopantothenoylcysteine synthetase [Source:HGNC Symbol;Acc:25686]
ENSSSCG00000001048	C6ORF105	7	8584934	8628392	ENSG00000111863	ADTRP	androgen-dependent TFPI-regulating protein [Source:HGNC Symbol;Acc:21214]
ENSSSCG00000001067		7	13859925	13885150	ENSG00000230873	RP3-486B10.1	uncharacterized protein LOC401236 [Source:RefSeq peptide;Acc:NP_001177695]
ENSSSCG00000001085	DCDC2	7	20197882	20368697	ENSG00000146038	DCDC2	doublecortin domain containing 2 [Source:HGNC Symbol;Acc:18141]
ENSSSCG00000001087	MRS2	7	20394737	20442106	ENSG00000124532	MRS2	MRS2 magnesium homeostasis factor homolog (S. cerevisiae) [Source:HGNC Symbol;Acc:13785]
ENSSSCG00000018322	SNORA11	7	20400310	20400438	ENSG00000221398	SNORA11	Small nucleolar RNA SNORA11 [Source:RFAM;Acc:RF00614]
ENSSSCG00000001089	GPLD1	7	20444077	20496615	ENSG00000112293	GPLD1	glycosylphosphatidylinositol specific phospholipase D1 [Source:HGNC Symbol;Acc:4459]
ENSSSCG00000001090	ALDH5A1	7	20501783	20525997	ENSG00000112294	ALDH5A1	aldehyde dehydrogenase 5 family, member A1 [Source:HGNC Symbol;Acc:408]
ENSSSCG00000001091	KIAA0319	7	20533666	20591291	ENSG00000137261	KIAA0319	KIAA0319 [Source:HGNC Symbol;Acc:21580]
ENSSSCG00000001233	TRIM26	7	24795834	24820308	ENSG00000234127	TRIM26	tripartite motif containing 26 [Source:HGNC Symbol;Acc:12962]
ENSSSCG00000001242	GABBR1	7	25210913	25240202	ENSG00000204681	GABBR1	gamma-aminobutyric acid (GABA) B receptor, 1 [Source:HGNC Symbol;Acc:4070]
ENSSSCG00000022043	OLF42-2	7	25246547	25247485	ENSG00000204688	OR2H1	olfactory receptor, family 2, subfamily H, member 1 [Source:HGNC Symbol;Acc:8252]
ENSSSCG00000022043	OLF42-2	7	25246547	25247485	ENSG00000204657	OR2H2	olfactory receptor, family 2, subfamily H, member 2 [Source:HGNC Symbol;Acc:8253]
ENSSSCG00000025690	OLF42-2	7	25259778	25260716	ENSG00000204688	OR2H1	olfactory receptor, family 2, subfamily H, member 1 [Source:HGNC Symbol;Acc:8252]
ENSSSCG00000025690	OLF42-2	7	25259778	25260716	ENSG00000204657	OR2H2	olfactory receptor, family 2, subfamily H, member 2 [Source:HGNC Symbol;Acc:8253]
ENSSSCG00000028032	OR2H2	7	25271692	25272630	ENSG00000204688	OR2H1	olfactory receptor, family 2, subfamily H, member 1 [Source:HGNC Symbol;Acc:8252]
ENSSSCG00000028032	OR2H2	7	25271692	25272630	ENSG00000204657	OR2H2	olfactory receptor, family 2, subfamily H, member 2 [Source:HGNC Symbol;Acc:8253]
ENSSSCG00000027504	OLF42-2	7	25304819	25317663	ENSG00000204688	OR2H1	olfactory receptor, family 2, subfamily H, member 1 [Source:HGNC Symbol;Acc:8252]
ENSSSCG00000027504	OLF42-2	7	25304819	25317663	ENSG00000204657	OR2H2	olfactory receptor, family 2, subfamily H, member 2 [Source:HGNC Symbol;Acc:8253]
ENSSSCG00000001252	UBD	7	25330261	25332807	ENSG00000213886	UBD	ubiquitin D [Source:HGNC Symbol;Acc:18795]
ENSSSCG00000028714		7	25404552	25405478	ENSG00000168787	OR12D2	olfactory receptor, family 12, subfamily D, member 2 [Source:HGNC Symbol;Acc:8178]
ENSSSCG00000028622		7	25437627	25438553	ENSG00000168787	OR12D2	olfactory receptor, family 12, subfamily D, member 2 [Source:HGNC Symbol;Acc:8178]
ENSSSCG00000023024		7	25483895	25484821	ENSG00000168787	OR12D2	olfactory receptor, family 12, subfamily D, member 2 [Source:HGNC Symbol;Acc:8178]
ENSSSCG00000028426		7	25543388	25544314	ENSG00000168787	OR12D2	olfactory receptor, family 12, subfamily D, member 2 [Source:HGNC Symbol;Acc:8178]
ENSSSCG00000030245		7	25642479	25643405	ENSG00000168787	OR12D2	olfactory receptor, family 12, subfamily D, member 2 [Source:HGNC Symbol;Acc:8178]
ENSSSCG00000025278		7	25668014	25668940	ENSG00000168787	OR12D2	olfactory receptor, family 12, subfamily D, member 2 [Source:HGNC Symbol;Acc:8178]
ENSSSCG00000020762		7	25707901	25708827	ENSG00000168787	OR12D2	olfactory receptor, family 12, subfamily D, member 2 [Source:HGNC Symbol;Acc:8178]
ENSSSCG00000025358		7	25740114	25741040	ENSG00000168787	OR12D2	olfactory receptor, family 12, subfamily D, member 2 [Source:HGNC Symbol;Acc:8178]
ENSSSCG00000030598	OR12D3	7	25760807	25761754	ENSG00000112462	OR12D3	olfactory receptor, family 12, subfamily D, member 3 [Source:HGNC Symbol;Acc:13963]
ENSSSCG00000001286	OR5V1	7	25794642	25795595	ENSG00000243729	OR5V1	olfactory receptor, family 5, subfamily V, member 1 [Source:HGNC Symbol;Acc:13972]
ENSSSCG00000021066		7	26050525	26051591	ENSG00000204703	OR2B3	olfactory receptor, family 2, subfamily B, member 3 [Source:HGNC Symbol;Acc:8238]
ENSSSCG00000024557		7	26072861	26074278	ENSG00000204702	OR2J1	olfactory receptor, family 2, subfamily J, member 1 (gene/pseudogene) [Source:HGNC Symbol;Acc:8259]
ENSSSCG00000024557		7	26072861	26074278	ENSG00000204700	OR2J2	olfactory receptor, family 2, subfamily J, member 2 [Source:HGNC Symbol;Acc:8260]
ENSSSCG00000024557		7	26072861	26074278	ENSG00000204701	OR2J3	olfactory receptor, family 2, subfamily J, member 3 [Source:HGNC Symbol;Acc:8261]
ENSSSCG00000001304		7	26201792	26202857	ENSG00000204702	OR2J1	olfactory receptor, family 2, subfamily J, member 1 (gene/pseudogene) [Source:HGNC Symbol;Acc:8259]
ENSSSCG00000001304		7	26201792	26202857	ENSG00000204700	OR2J2	olfactory receptor, family 2, subfamily J, member 2 [Source:HGNC Symbol;Acc:8260]
ENSSSCG00000001304		7	26201792	26202857	ENSG00000204701	OR2J3	olfactory receptor, family 2, subfamily J, member 3 [Source:HGNC Symbol;Acc:8261]
ENSSSCG00000023750		7	26224458	26225547	ENSG00000204703	OR2B3	olfactory receptor, family 2, subfamily B, member 3 [Source:HGNC Symbol;Acc:8238]
ENSSSCG00000030506		7	26237096	26238037	ENSG00000204703	OR2B3	olfactory receptor, family 2, subfamily B, member 3 [Source:HGNC Symbol;Acc:8238]
ENSSSCG00000001340		7	26432016	26432929	ENSG00000204702	OR2J1	olfactory receptor, family 2, subfamily J, member 1 (gene/pseudogene) [Source:HGNC Symbol;Acc:8259]
ENSSSCG00000001340		7	26432016	26432929	ENSG00000204700	OR2J2	olfactory receptor, family 2, subfamily J, member 2 [Source:HGNC Symbol;Acc:8260]
ENSSSCG00000001340		7	26432016	26432929	ENSG00000204701	OR2J3	olfactory receptor, family 2, subfamily J, member 3 [Source:HGNC Symbol;Acc:8261]
ENSSSCG00000001337		7	26478864	26479802	ENSG00000204702	OR2J1	olfactory receptor, family 2, subfamily J, member 1 (gene/pseudogene) [Source:HGNC Symbol;Acc:8259]
ENSSSCG00000001337		7	26478864	26479802	ENSG00000204700	OR2J2	olfactory receptor, family 2, subfamily J, member 2 [Source:HGNC Symbol;Acc:8260]
ENSSSCG00000001337		7	26478864	26479802	ENSG00000204701	OR2J3	olfactory receptor, family 2, subfamily J, member 3 [Source:HGNC Symbol;Acc:8261]
ENSSSCG00000023104		7	26537491	26538525	ENSG00000204702	OR2J1	olfactory receptor, family 2, subfamily J, member 1 (gene/pseudogene) [Source:HGNC Symbol;Acc:8259]
ENSSSCG00000023104		7	26537491	26538525	ENSG00000204700	OR2J2	olfactory receptor, family 2, subfamily J, member 2 [Source:HGNC Symbol;Acc:8260]
ENSSSCG00000023104		7	26537491	26538525	ENSG00000204701	OR2J3	olfactory receptor, family 2, subfamily J, member 3 [Source:HGNC Symbol;Acc:8261]
ENSSSCG00000027129		7	26560318	26561262	ENSG00000204703	OR2B3	olfactory receptor, family 2, subfamily B, member 3 [Source:HGNC Symbol;Acc:8238]
ENSSSCG00000026933		7	26573169	26574110	ENSG00000204703	OR2B3	olfactory receptor, family 2, subfamily B, member 3 [Source:HGNC Symbol;Acc:8238]
ENSSSCG00000001486	LRRC1	7	31302525	31432495	ENSG00000137269	LRRC1	leucine rich repeat containing 1 [Source:HGNC Symbol;Acc:14307]
ENSSSCG00000001487	KLHL31	7	31591685	31595296	ENSG00000124743	KLHL31	kelch-like 31 (Drosophila) [Source:HGNC Symbol;Acc:21353]
ENSSSCG00000029539	RAB23	7	33091878	33119792	ENSG00000112210	RAB23	RAB23, member RAS oncogene family [Source:HGNC Symbol;Acc:14263]
ENSSSCG00000001494	BAG2	7	33129268	33140672	ENSG00000112208	BAG2	BCL2-associated athanogene 2 [Source:HGNC Symbol;Acc:938]
ENSSSCG00000001497	ZNF451	7	33144581	33226714	ENSG00000112200	ZNF451	zinc finger protein 451 [Source:HGNC Symbol;Acc:21091]
ENSSSCG00000002069		7	82232740	82233021	ENSG00000211804	TRDV1	T cell receptor delta variable 1 [Source:HGNC Symbol;Acc:12262]
ENSSSCG00000021543		7	82253358	82390901	ENSG00000211804	TRDV1	T cell receptor delta variable 1 [Source:HGNC Symbol;Acc:12262]
ENSSSCG00000021202		7	82257955	82258446	ENSG00000211803	TRAV23DV6	T cell receptor alpha variable 23/delta variable 6 [Source:HGNC Symbol;Acc:12120]
ENSSSCG00000023346		7	82281866	82282491	ENSG00000211799	TRAV19	T cell receptor alpha variable 19 [Source:HGNC Symbol;Acc:12115]
ENSSSCG00000029524		7	82299859	82300402	ENSG00000211801	TRAV21	T cell receptor alpha variable 21 [Source:HGNC Symbol;Acc:12118]
ENSSSCG00000024807		7	82306610	82307158	ENSG00000211802	TRAV22	T cell receptor alpha variable 22 [Source:HGNC Symbol;Acc:12119]
ENSSSCG00000025373		7	82313420	82313986	ENSG00000211803	TRAV23DV6	T cell receptor alpha variable 23/delta variable 6 [Source:HGNC Symbol;Acc:12120]
ENSSSCG00000021666		7	82333128	82334537	ENSG00000211805	TRAV24	T cell receptor alpha variable 24 [Source:HGNC Symbol;Acc:12121]
ENSSSCG00000002085		7	82362291	82362868	ENSG00000211807	TRAV26-1	T cell receptor alpha variable 26-1 [Source:HGNC Symbol;Acc:12123]
ENSSSCG00000022863		7	82404223	82404747	ENSG00000211805	TRAV24	T cell receptor alpha variable 24 [Source:HGNC Symbol;Acc:12121]
ENSSSCG00000023252		7	82412784	82413338	ENSG00000211802	TRAV22	T cell receptor alpha variable 22 [Source:HGNC Symbol;Acc:12119]
ENSSSCG00000028409		7	82416801	82417390	ENSG00000211806	TRAV25	T cell receptor alpha variable 25 [Source:HGNC Symbol;Acc:12122]
ENSSSCG00000002072		7	82433719	82461878	ENSG00000211804	TRDV1	T cell receptor delta variable 1 [Source:HGNC Symbol;Acc:12262]
ENSSSCG00000025824		7	82474849	82475415	ENSG00000211803	TRAV23DV6	T cell receptor alpha variable 23/delta variable 6 [Source:HGNC Symbol;Acc:12120]
ENSSSCG00000026313		7	82488433	82488976	ENSG00000211801	TRAV21	T cell receptor alpha variable 21 [Source:HGNC Symbol;Acc:12118]
ENSSSCG00000025872		7	82506344	82506969	ENSG00000211799	TRAV19	T cell receptor alpha variable 19 [Source:HGNC Symbol;Acc:12115]
ENSSSCG00000023624		7	82554539	82565942	ENSG00000211785	TRAV12-1	T cell receptor alpha variable 12-1 [Source:HGNC Symbol;Acc:12105]
ENSSSCG00000023624		7	82554539	82565942	ENSG00000211789	TRAV12-2	T cell receptor alpha variable 12-2 [Source:HGNC Symbol;Acc:12106]
ENSSSCG00000023624		7	82554539	82565942	ENSG00000211794	TRAV12-3	T cell receptor alpha variable 12-3 [Source:HGNC Symbol;Acc:12107]
ENSSSCG00000002095	TRAV10	7	82578150	82578712	ENSG00000211784	TRAV10	T cell receptor alpha variable 10 [Source:HGNC Symbol;Acc:12103]
ENSSSCG00000002187	OR4K17	7	85013449	85014366	ENSG00000176230	OR4K17	olfactory receptor, family 4, subfamily K, member 17 [Source:HGNC Symbol;Acc:15355]
ENSSSCG00000002191		7	85116903	85117802	ENSG00000176246	OR4L1	olfactory receptor, family 4, subfamily L, member 1 [Source:HGNC Symbol;Acc:15356]
ENSSSCG00000002199		7	85189694	85190623	ENSG00000196832	OR11G2	olfactory receptor, family 11, subfamily G, member 2 [Source:HGNC Symbol;Acc:15346]
ENSSSCG00000021705		7	85257928	85258845	ENSG00000176294	OR4N2	olfactory receptor, family 4, subfamily N, member 2 [Source:HGNC Symbol;Acc:14742]
ENSSSCG00000029604		7	85314977	85315903	ENSG00000155249	OR4K1	olfactory receptor, family 4, subfamily K, member 1 [Source:HGNC Symbol;Acc:14726]
ENSSSCG00000002362		7	103411781	103428283	ENSG00000119688	ABCD4	ATP-binding cassette, sub-family D (ALD), member 4 [Source:HGNC Symbol;Acc:68]
ENSSSCG00000002361	VRTN	7	103457506	103467076	ENSG00000133980	VRTN	vertebrae development homolog (pig) [Source:HGNC Symbol;Acc:20223]
ENSSSCG00000025000	SYNDIG1L	7	103502244	103522505	ENSG00000183379	SYNDIG1L	synapse differentiation inducing 1-like [Source:HGNC Symbol;Acc:32388]
ENSSSCG00000002366	NPC2	7	103573074	103582623	ENSG00000119655	NPC2	Niemann-Pick disease, type C2 [Source:HGNC Symbol;Acc:14537]
ENSSSCG00000002367	ISCA2	7	103582741	103584289	ENSG00000165898	ISCA2	iron-sulfur cluster assembly 2 homolog (S. cerevisiae) [Source:HGNC Symbol;Acc:19857]
ENSSSCG00000002368	LTBP2	7	103590368	103694062	ENSG00000119681	LTBP2	latent transforming growth factor beta binding protein 2 [Source:HGNC Symbol;Acc:6715]
ENSSSCG00000027643	DIO2	7	109298356	109308540	ENSG00000211448	DIO2	deiodinase, iodothyronine, type II [Source:HGNC Symbol;Acc:2884]
ENSSSCG00000027865	GALC	7	116348931	116415759	ENSG00000054983	GALC	galactosylceramidase [Source:HGNC Symbol;Acc:4115]
ENSSSCG00000028027	GPR65	7	116442417	116443442	ENSG00000140030	GPR65	G protein-coupled receptor 65 [Source:HGNC Symbol;Acc:4517]
ENSSSCG00000021146	GPR65	7	116489887	116490912	ENSG00000140030	GPR65	G protein-coupled receptor 65 [Source:HGNC Symbol;Acc:4517]
ENSSSCG00000002424	SPATA7	7	116807846	116862444	ENSG00000042317	SPATA7	spermatogenesis associated 7 [Source:HGNC Symbol;Acc:20423]
ENSSSCG00000002425	PTPN21	7	116875525	116952822	ENSG00000070778	PTPN21	protein tyrosine phosphatase, non-receptor type 21 [Source:HGNC Symbol;Acc:9651]
ENSSSCG00000002426	ZC3H14	7	116962054	117008049	ENSG00000100722	ZC3H14	zinc finger CCCH-type containing 14 [Source:HGNC Symbol;Acc:20509]
ENSSSCG00000002429	FOXN3	7	117530994	117907020	ENSG00000053254	FOXN3	forkhead box N3 [Source:HGNC Symbol;Acc:1928]
ENSSSCG00000002585		7	133290864	133291802	ENSG00000176246	OR4L1	olfactory receptor, family 4, subfamily L, member 1 [Source:HGNC Symbol;Acc:15356]
ENSSSCG00000022889		7	133354672	133356468	ENSG00000169484	OR4K14	olfactory receptor, family 4, subfamily K, member 14 [Source:HGNC Symbol;Acc:15352]
ENSSSCG00000028594		7	133403010	133403972	ENSG00000169488	OR4K15	olfactory receptor, family 4, subfamily K, member 15 [Source:HGNC Symbol;Acc:15353]
ENSSSCG00000021230		7	133414402	133415364	ENSG00000169488	OR4K15	olfactory receptor, family 4, subfamily K, member 15 [Source:HGNC Symbol;Acc:15353]
ENSSSCG00000025659		7	133451853	133452788	ENSG00000155249	OR4K1	olfactory receptor, family 4, subfamily K, member 1 [Source:HGNC Symbol;Acc:14726]
ENSSSCG00000002594	OR4K5	7	133462931	133464491	ENSG00000176281	OR4K5	olfactory receptor, family 4, subfamily K, member 5 [Source:HGNC Symbol;Acc:14745]
ENSSSCG00000022519		7	133497371	133498312	ENSG00000165762	OR4K2	olfactory receptor, family 4, subfamily K, member 2 [Source:HGNC Symbol;Acc:14728]
ENSSSCG00000021373		7	133533553	133534476	ENSG00000176294	OR4N2	olfactory receptor, family 4, subfamily N, member 2 [Source:HGNC Symbol;Acc:14742]
ENSSSCG00000002599		7	133543058	133543984	ENSG00000176294	OR4N2	olfactory receptor, family 4, subfamily N, member 2 [Source:HGNC Symbol;Acc:14742]
ENSSSCG00000002600		7	133559165	133560405	ENSG00000176299	OR4M1	olfactory receptor, family 4, subfamily M, member 1 [Source:HGNC Symbol;Acc:14735]
ENSSSCG00000002600		7	133559165	133560405	ENSG00000182974	OR4M2	olfactory receptor, family 4, subfamily M, member 2 [Source:HGNC Symbol;Acc:15373]
ENSSSCG00000002614		7	133596076	133597074	ENSG00000182652	OR4Q3	olfactory receptor, family 4, subfamily Q, member 3 [Source:HGNC Symbol;Acc:15426]
ENSSSCG00000008713	KIAA0232	8	3206690	3263005	ENSG00000170871	KIAA0232	KIAA0232 [Source:HGNC Symbol;Acc:28992]
ENSSSCG00000027349	TBC1D14	8	3279047	3375932	ENSG00000132405	TBC1D14	TBC1 domain family, member 14 [Source:HGNC Symbol;Acc:29246]
ENSSSCG00000028085	CCDC96	8	3378784	3380451	ENSG00000173013	CCDC96	coiled-coil domain containing 96 [Source:HGNC Symbol;Acc:26900]
ENSSSCG00000029624	TADA2B	8	3382903	3393674	ENSG00000173011	TADA2B	transcriptional adaptor 2B [Source:HGNC Symbol;Acc:30781]
ENSSSCG00000022867		8	3396723	3413719	ENSG00000109519	GRPEL1	GrpE-like 1, mitochondrial (E. coli) [Source:HGNC Symbol;Acc:19696]
ENSSSCG00000008763		8	22792997	22793986	ENSG00000171307	ZDHHC16	zinc finger, DHHC-type containing 16 [Source:HGNC Symbol;Acc:20714]
ENSSSCG00000008831	DCUN1D4	8	41159617	41236217	ENSG00000109184	DCUN1D4	DCN1, defective in cullin neddylation 1, domain containing 4 (S. cerevisiae) [Source:HGNC Symbol;Acc:28998]
ENSSSCG00000008832	LRRC66	8	41281672	41302633	ENSG00000188993	LRRC66	leucine rich repeat containing 66 [Source:HGNC Symbol;Acc:34299]
ENSSSCG00000008833	SGCB	8	41306138	41324541	ENSG00000163069	SGCB	sarcoglycan, beta (43kDa dystrophin-associated glycoprotein) [Source:HGNC Symbol;Acc:10806]
ENSSSCG00000008834	SPATA18	8	41338763	41379906	ENSG00000163071	SPATA18	spermatogenesis associated 18 [Source:HGNC Symbol;Acc:29579]
ENSSSCG00000008850		8	44513215	44515071	ENSG00000160321	ZNF208	zinc finger protein 208 [Source:HGNC Symbol;Acc:12999]
ENSSSCG00000008850		8	44513215	44515071	ENSG00000182903	ZNF721	zinc finger protein 721 [Source:HGNC Symbol;Acc:29425]
ENSSSCG00000008850		8	44513215	44515071	ENSG00000196350	ZNF729	zinc finger protein 729 [Source:HGNC Symbol;Acc:32464]
ENSSSCG00000008850		8	44513215	44515071	ENSG00000167232	ZNF91	zinc finger protein 91 [Source:HGNC Symbol;Acc:13166]
ENSSSCG00000008850		8	44513215	44515071	ENSG00000213973	ZNF99	zinc finger protein 99 [Source:HGNC Symbol;Acc:13175]
ENSSSCG00000008848		8	44567894	44568822	ENSG00000197701	ZNF595	zinc finger protein 595 [Source:HGNC Symbol;Acc:27196]
ENSSSCG00000008848		8	44567894	44568822	ENSG00000197302	ZNF720	zinc finger protein 720 [Source:HGNC Symbol;Acc:26987]
ENSSSCG00000008848		8	44567894	44568822	ENSG00000213967	ZNF726	zinc finger protein 726 [Source:HGNC Symbol;Acc:32462]
ENSSSCG00000008848		8	44567894	44568822	ENSG00000172687	ZNF738	zinc finger protein 738 [Source:HGNC Symbol;Acc:32469]
ENSSSCG00000009007		8	79970757	80089711	ENSG00000121210	KIAA0922	KIAA0922 [Source:HGNC Symbol;Acc:29146]
ENSSSCG00000009009	MND1	8	80180865	80246943	ENSG00000121211	MND1	meiotic nuclear divisions 1 homolog (S. cerevisiae) [Source:HGNC Symbol;Acc:24839]
ENSSSCG00000009115	NDST3	8	112936929	113071813	ENSG00000164100	NDST3	N-deacetylase/N-sulfotransferase (heparan glucosaminyl) 3 [Source:HGNC Symbol;Acc:7682]
ENSSSCG00000009116	RAB40C	8	113034212	113035056	ENSG00000197562	RAB40C	RAB40C, member RAS oncogene family [Source:HGNC Symbol;Acc:18285]
ENSSSCG00000028420	EIF4E	8	130594675	130649857	ENSG00000151247	EIF4E	eukaryotic translation initiation factor 4E [Source:HGNC Symbol;Acc:3287]
ENSSSCG00000009192	PDLIM5	8	134331169	134558588	ENSG00000163110	PDLIM5	PDZ and LIM domain 5 [Source:HGNC Symbol;Acc:17468]
ENSSSCG00000028730	MEPE	8	140417803	140428568	ENSG00000152595	MEPE	matrix extracellular phosphoglycoprotein [Source:HGNC Symbol;Acc:13361]
ENSSSCG00000009219	IBSP	8	140438440	140449705	ENSG00000029559	IBSP	integrin-binding sialoprotein [Source:HGNC Symbol;Acc:5341]
ENSSSCG00000009220	DMP1	8	140501465	140515963	ENSG00000152592	DMP1	dentin matrix acidic phosphoprotein 1 [Source:HGNC Symbol;Acc:2932]
ENSSSCG00000009221	DSPP	8	140533324	140539995	ENSG00000152591	DSPP	dentin sialophosphoprotein [Source:HGNC Symbol;Acc:3054]
ENSSSCG00000009222	SPARCL1	8	140599657	140643507	ENSG00000152583	SPARCL1	SPARC-like 1 (hevin) [Source:HGNC Symbol;Acc:11220]
ENSSSCG00000009223	NUDT9	8	140656077	140684868	ENSG00000170502	NUDT9	nudix (nucleoside diphosphate linked moiety X)-type motif 9 [Source:HGNC Symbol;Acc:8056]
ENSSSCG00000024493	HSD17B11	8	140714678	140748717	ENSG00000198189	HSD17B11	hydroxysteroid (17-beta) dehydrogenase 11 [Source:HGNC Symbol;Acc:22960]
ENSSSCG00000009225	HSD17B13	8	140763691	140778225	ENSG00000170509	HSD17B13	hydroxysteroid (17-beta) dehydrogenase 13 [Source:HGNC Symbol;Acc:18685]
ENSSSCG00000009226	KLHL8	8	140909591	140931958	ENSG00000145332	KLHL8	kelch-like 8 (Drosophila) [Source:HGNC Symbol;Acc:18644]
ENSSSCG00000023593		8	140965128	140989025	ENSG00000172493	AFF1	AF4/FMR2 family, member 1 [Source:HGNC Symbol;Acc:7135]
ENSSSCG00000028952	SLC10A6	8	141308462	141333319	ENSG00000145283	SLC10A6	solute carrier family 10 (sodium/bile acid cotransporter family), member 6 [Source:HGNC Symbol;Acc:30603]
ENSSSCG00000026655	PTPN13	8	141369845	141583918	ENSG00000163629	PTPN13	protein tyrosine phosphatase, non-receptor type 13 (APO-1/CD95 (Fas)-associated phosphatase) [Source:HGNC Symbol;Acc:9646]
ENSSSCG00000009229	ARHGAP24	8	142148085	142647169	ENSG00000138639	ARHGAP24	Rho GTPase activating protein 24 [Source:HGNC Symbol;Acc:25361]
ENSSSCG00000009230	WDFY3	8	143175327	143414703	ENSG00000163625	WDFY3	WD repeat and FYVE domain containing 3 [Source:HGNC Symbol;Acc:20751]
ENSSSCG00000009245	SCD5	8	144868128	145004045	ENSG00000145284	SCD5	stearoyl-CoA desaturase 5 [Source:HGNC Symbol;Acc:21088]
ENSSSCG00000026729		8	145103791	145136181	ENSG00000249242	TMEM150C	transmembrane protein 150C [Source:HGNC Symbol;Acc:37263]
ENSSSCG00000009246	ENOPH1	8	145145811	145172579	ENSG00000145293	ENOPH1	enolase-phosphatase 1 [Source:HGNC Symbol;Acc:24599]
ENSSSCG00000009247	HNRPDL	8	145172725	145175720	ENSG00000152795	HNRPDL	heterogeneous nuclear ribonucleoprotein D-like [Source:HGNC Symbol;Acc:5037]
ENSSSCG00000028886	IPO7	9	12423	49487	ENSG00000205339	IPO7	importin 7 [Source:HGNC Symbol;Acc:9852]
ENSSSCG00000023953		9	30620	30803	ENSG00000201998	SNORA23	small nucleolar RNA, H/ACA box 23 [Source:HGNC Symbol;Acc:32613]
ENSSSCG00000022070	ZNF143	9	71142	114736	ENSG00000166478	ZNF143	zinc finger protein 143 [Source:HGNC Symbol;Acc:12928]
ENSSSCG00000014567	TRIM66	9	909394	936358	ENSG00000166436	TRIM66	tripartite motif containing 66 [Source:HGNC Symbol;Acc:29005]
ENSSSCG00000022793		9	950149	950277	ENSG00000221719	SNORA3	Small nucleolar RNA SNORA3/SNORA45 family [Source:RFAM;Acc:RF00334]
ENSSSCG00000021762		9	951346	951475	ENSG00000251778	SNORA3	Small nucleolar RNA SNORA3/SNORA45 family [Source:RFAM;Acc:RF00334]
ENSSSCG00000021762		9	951346	951475	ENSG00000200983	SNORA3	small nucleolar RNA, H/ACA box 3 [Source:HGNC Symbol;Acc:32586]
ENSSSCG00000030206	STK33	9	1072200	1122879	ENSG00000130413	STK33	serine/threonine kinase 33 [Source:HGNC Symbol;Acc:14568]
ENSSSCG00000028793		9	2323943	2324893	ENSG00000166387	PPFIBP2	PTPRF interacting protein, binding protein 2 (liprin beta 2) [Source:HGNC Symbol;Acc:9250]
ENSSSCG00000023477		9	2370889	2371830	ENSG00000183303	OR5P2	olfactory receptor, family 5, subfamily P, member 2 [Source:HGNC Symbol;Acc:14783]
ENSSSCG00000029634		9	2455370	2528783	ENSG00000166387	PPFIBP2	PTPRF interacting protein, binding protein 2 (liprin beta 2) [Source:HGNC Symbol;Acc:9250]
ENSSSCG00000014598	PPFIBP2	9	2587271	2612066	ENSG00000166387	PPFIBP2	PTPRF interacting protein, binding protein 2 (liprin beta 2) [Source:HGNC Symbol;Acc:9250]
ENSSSCG00000014599	SYT9	9	2724811	2875298	ENSG00000170743	SYT9	synaptotagmin IX [Source:HGNC Symbol;Acc:19265]
ENSSSCG00000014600	ZNF215	9	3065249	3077501	ENSG00000149054	ZNF215	zinc finger protein 215 [Source:HGNC Symbol;Acc:13007]
ENSSSCG00000028499		9	3148953	3149897	ENSG00000178358	OR2D3	olfactory receptor, family 2, subfamily D, member 3 [Source:HGNC Symbol;Acc:15146]
ENSSSCG00000014602	OR10A4	9	3168292	3169239	ENSG00000170782	OR10A4	olfactory receptor, family 10, subfamily A, member 4 [Source:HGNC Symbol;Acc:15130]
ENSSSCG00000024851		9	3190243	3191190	ENSG00000170803	OR2AG1	olfactory receptor, family 2, subfamily AG, member 1 [Source:HGNC Symbol;Acc:15142]
ENSSSCG00000024851		9	3190243	3191190	ENSG00000188124	OR2AG2	olfactory receptor, family 2, subfamily AG, member 2 [Source:HGNC Symbol;Acc:15143]
ENSSSCG00000014632	FAM160A2	9	4066954	4078055	ENSG00000051009	FAM160A2	family with sequence similarity 160, member A2 [Source:HGNC Symbol;Acc:25378]
ENSSSCG00000014634	C11ORF42	9	4083214	4088183	ENSG00000180878	C11orf42	chromosome 11 open reading frame 42 [Source:HGNC Symbol;Acc:28541]
ENSSSCG00000014635	OR52B2	9	4109782	4110750	ENSG00000255307	OR52B2	olfactory receptor, family 52, subfamily B, member 2 [Source:HGNC Symbol;Acc:15207]
ENSSSCG00000014630	CNGA4	9	4133048	4138439	ENSG00000132259	CNGA4	cyclic nucleotide gated channel alpha 4 [Source:HGNC Symbol;Acc:2152]
ENSSSCG00000014631	CCKBR	9	4150666	4158771	ENSG00000110148	CCKBR	cholecystokinin B receptor [Source:HGNC Symbol;Acc:1571]
ENSSSCG00000024615	OR51J1	9	5005925	5006878	ENSG00000184321	OR51J1	olfactory receptor, family 51, subfamily J, member 1 (gene/pseudogene) [Source:HGNC Symbol;Acc:14856]
ENSSSCG00000014681		9	5078019	5078960	ENSG00000187918	OR51I2	olfactory receptor, family 51, subfamily I, member 2 [Source:HGNC Symbol;Acc:15201]
ENSSSCG00000021639	OR51I1	9	5098310	5099254	ENSG00000167359	OR51I1	olfactory receptor, family 51, subfamily I, member 1 [Source:HGNC Symbol;Acc:15200]
ENSSSCG00000028129		9	5113670	5114635	ENSG00000167360	OR51Q1	olfactory receptor, family 51, subfamily Q, member 1 [Source:HGNC Symbol;Acc:14851]
ENSSSCG00000022910		9	5122684	5123637	ENSG00000167360	OR51Q1	olfactory receptor, family 51, subfamily Q, member 1 [Source:HGNC Symbol;Acc:14851]
ENSSSCG00000025490		9	5241770	5242732	ENSG00000181609	OR52D1	olfactory receptor, family 52, subfamily D, member 1 [Source:HGNC Symbol;Acc:15212]
ENSSSCG00000029107		9	5248733	5249686	ENSG00000181609	OR52D1	olfactory receptor, family 52, subfamily D, member 1 [Source:HGNC Symbol;Acc:15212]
ENSSSCG00000014712	OR52W1	9	5403433	5404386	ENSG00000175485	OR52W1	olfactory receptor, family 52, subfamily W, member 1 [Source:HGNC Symbol;Acc:15239]
ENSSSCG00000027950		9	5559942	5560889	ENSG00000171944	OR52A5	olfactory receptor, family 52, subfamily A, member 5 [Source:HGNC Symbol;Acc:19580]
ENSSSCG00000030230		9	5569355	5570290	ENSG00000182070	OR52A1	olfactory receptor, family 52, subfamily A, member 1 [Source:HGNC Symbol;Acc:8318]
ENSSSCG00000025575		9	5582525	5583460	ENSG00000182070	OR52A1	olfactory receptor, family 52, subfamily A, member 1 [Source:HGNC Symbol;Acc:8318]
ENSSSCG00000022276		9	5589679	5590626	ENSG00000171944	OR52A5	olfactory receptor, family 52, subfamily A, member 5 [Source:HGNC Symbol;Acc:19580]
ENSSSCG00000014722		9	5600479	5601414	ENSG00000182070	OR52A1	olfactory receptor, family 52, subfamily A, member 1 [Source:HGNC Symbol;Acc:8318]
ENSSSCG00000014724	OR51V1	9	5623350	5624309	ENSG00000176742	OR51V1	olfactory receptor, family 51, subfamily V, member 1 [Source:HGNC Symbol;Acc:19597]
ENSSSCG00000020144	CoTC_ribozyme	9	5632079	5632271	ENSG00000221031	CoTC_ribozyme	Beta-globin co-transcriptional cleavage ribozyme [Source:RFAM;Acc:RF00621]
ENSSSCG00000014725	HBB	9	5632674	5634995	ENSG00000244734	HBB	hemoglobin, beta [Source:HGNC Symbol;Acc:4827]
ENSSSCG00000014725	HBB	9	5632674	5634995	ENSG00000223609	HBD	hemoglobin, delta [Source:HGNC Symbol;Acc:4829]
ENSSSCG00000014727		9	5641010	5642223	ENSG00000244734	HBB	hemoglobin, beta [Source:HGNC Symbol;Acc:4827]
ENSSSCG00000014727		9	5641010	5642223	ENSG00000223609	HBD	hemoglobin, delta [Source:HGNC Symbol;Acc:4829]
ENSSSCG00000014726	HBE1	9	5650628	5652665	ENSG00000213931	HBE1	hemoglobin, epsilon 1 [Source:HGNC Symbol;Acc:4830]
ENSSSCG00000014728	OR51B2	9	5684578	5685516	ENSG00000184881	OR51B2	olfactory receptor, family 51, subfamily B, member 2 [Source:HGNC Symbol;Acc:14703]
ENSSSCG00000014740	OR52E2	9	5752638	5753734	ENSG00000176787	OR52E2	olfactory receptor, family 52, subfamily E, member 2 [Source:HGNC Symbol;Acc:14769]
ENSSSCG00000014745	OR52J3	9	5768665	5769600	ENSG00000205495	OR52J3	olfactory receptor, family 52, subfamily J, member 3 [Source:HGNC Symbol;Acc:14799]
ENSSSCG00000014746		9	5791044	5791985	ENSG00000205496	OR51A2	olfactory receptor, family 51, subfamily A, member 2 [Source:HGNC Symbol;Acc:14764]
ENSSSCG00000014746		9	5791044	5791985	ENSG00000205497	OR51A4	olfactory receptor, family 51, subfamily A, member 4 [Source:HGNC Symbol;Acc:14795]
ENSSSCG00000014748	OR51L1	9	5812907	5813845	ENSG00000176798	OR51L1	olfactory receptor, family 51, subfamily L, member 1 [Source:HGNC Symbol;Acc:14759]
ENSSSCG00000014749		9	5823885	5824826	ENSG00000205496	OR51A2	olfactory receptor, family 51, subfamily A, member 2 [Source:HGNC Symbol;Acc:14764]
ENSSSCG00000014749		9	5823885	5824826	ENSG00000205497	OR51A4	olfactory receptor, family 51, subfamily A, member 4 [Source:HGNC Symbol;Acc:14795]
ENSSSCG00000014750	OR51G1	9	5842927	5843880	ENSG00000176879	OR51G1	olfactory receptor, family 51, subfamily G, member 1 [Source:HGNC Symbol;Acc:14738]
ENSSSCG00000014751	OR51G2	9	5852042	5852983	ENSG00000176893	OR51G2	olfactory receptor, family 51, subfamily G, member 2 [Source:HGNC Symbol;Acc:15198]
ENSSSCG00000014752	OR51A7	9	5858223	5859161	ENSG00000176895	OR51A7	olfactory receptor, family 51, subfamily A, member 7 [Source:HGNC Symbol;Acc:15188]
ENSSSCG00000014754	OR51T1	9	5879667	5880650	ENSG00000176900	OR51T1	olfactory receptor, family 51, subfamily T, member 1 [Source:HGNC Symbol;Acc:15205]
ENSSSCG00000014755	OR51H1P	9	5901205	5902149	ENSG00000176904	OR51H1P	olfactory receptor, family 51, subfamily H, member 1 pseudogene [Source:HGNC Symbol;Acc:14833]
ENSSSCG00000014757	OR51S1	9	5939212	5940177	ENSG00000176922	OR51S1	olfactory receptor, family 51, subfamily S, member 1 [Source:HGNC Symbol;Acc:15204]
ENSSSCG00000014758	OR51F2	9	5948198	5949157	ENSG00000176925	OR51F2	olfactory receptor, family 51, subfamily F, member 2 [Source:HGNC Symbol;Acc:15197]
ENSSSCG00000014759	OR52R1	9	5963143	5964087	ENSG00000176937	OR52R1	olfactory receptor, family 52, subfamily R, member 1 [Source:HGNC Symbol;Acc:15235]
ENSSSCG00000014760	OR51F1	9	5994471	5995430	ENSG00000188069	OR51F1	olfactory receptor, family 51, subfamily F, member 1 [Source:HGNC Symbol;Acc:15196]
ENSSSCG00000014762		9	6039247	6040191	ENSG00000197426	AC103710.1
ENSSSCG00000014763	OR51C1P	9	6057763	6058695	ENSG00000197674	OR51C1P	olfactory receptor, family 51, subfamily C, member 1 pseudogene [Source:HGNC Symbol;Acc:15191]
ENSSSCG00000014764	OR51E2	9	6065316	6066278	ENSG00000167332	OR51E2	olfactory receptor, family 51, subfamily E, member 2 [Source:HGNC Symbol;Acc:15195]
ENSSSCG00000014766	OR51E1	9	6108840	6109793	ENSG00000180785	OR51E1	olfactory receptor, family 51, subfamily E, member 1 [Source:HGNC Symbol;Acc:15194]
ENSSSCG00000014767	OR51D1	9	6122718	6123686	ENSG00000197428	OR51D1	olfactory receptor, family 51, subfamily D, member 1 [Source:HGNC Symbol;Acc:15193]
ENSSSCG00000014768	TRIM68	9	6136129	6143878	ENSG00000167333	TRIM68	tripartite motif containing 68 [Source:HGNC Symbol;Acc:21161]
ENSSSCG00000022221		9	6414056	6415009	ENSG00000197790	OR52M1	olfactory receptor, family 52, subfamily M, member 1 [Source:HGNC Symbol;Acc:15225]
ENSSSCG00000022336	OR52K2	9	6488335	6489883	ENSG00000181963	OR52K2	olfactory receptor, family 52, subfamily K, member 2 [Source:HGNC Symbol;Acc:15223]
ENSSSCG00000014780	TRIM21	9	6536121	6545197	ENSG00000132109	TRIM21	tripartite motif containing 21 [Source:HGNC Symbol;Acc:11312]
ENSSSCG00000014671		9	6598009	6598950	ENSG00000221996	OR52B4	olfactory receptor, family 52, subfamily B, member 4 [Source:HGNC Symbol;Acc:15209]
ENSSSCG00000026227		9	6622796	6623734	ENSG00000221996	OR52B4	olfactory receptor, family 52, subfamily B, member 4 [Source:HGNC Symbol;Acc:15209]
ENSSSCG00000014785		9	6645382	6646376	ENSG00000221996	OR52B4	olfactory receptor, family 52, subfamily B, member 4 [Source:HGNC Symbol;Acc:15209]
ENSSSCG00000029908		9	6716597	6717559	ENSG00000221996	OR52B4	olfactory receptor, family 52, subfamily B, member 4 [Source:HGNC Symbol;Acc:15209]
ENSSSCG00000029202		9	6758288	6759229	ENSG00000221996	OR52B4	olfactory receptor, family 52, subfamily B, member 4 [Source:HGNC Symbol;Acc:15209]
ENSSSCG00000014792	STIM1	9	6848894	7055247	ENSG00000167323	STIM1	stromal interaction molecule 1 [Source:HGNC Symbol;Acc:11386]
ENSSSCG00000029426	RHOG	9	7080946	7081310	ENSG00000177105	RHOG	ras homolog family member G [Source:HGNC Symbol;Acc:672]
ENSSSCG00000014794	NUP98	9	7103732	7180647	ENSG00000110713	NUP98	nucleoporin 98kDa [Source:HGNC Symbol;Acc:8068]
ENSSSCG00000014796	CHRNA10	9	7189921	7193199	ENSG00000129749	CHRNA10	cholinergic receptor, nicotinic, alpha 10 (neuronal) [Source:HGNC Symbol;Acc:13800]
ENSSSCG00000014795	ART1	9	7194504	7198760	ENSG00000129744	ART1	ADP-ribosyltransferase 1 [Source:HGNC Symbol;Acc:723]
ENSSSCG00000025600	CLPB	9	7597136	7659546	ENSG00000162129	CLPB	ClpB caseinolytic peptidase B homolog (E. coli) [Source:HGNC Symbol;Acc:30664]
ENSSSCG00000014816	PDE2A	9	7720894	7750232	ENSG00000186642	PDE2A	phosphodiesterase 2A, cGMP-stimulated [Source:HGNC Symbol;Acc:8777]
ENSSSCG00000029388		9	7896906	7928538	ENSG00000186642	PDE2A	phosphodiesterase 2A, cGMP-stimulated [Source:HGNC Symbol;Acc:8777]
ENSSSCG00000018907	ssc-mir-139	9	7935635	7935702	ENSG00000207809	MIR139	microRNA 139 [Source:HGNC Symbol;Acc:31526]
ENSSSCG00000014817	ARAP1	9	7997861	8038741	ENSG00000186635	ARAP1	ArfGAP with RhoGAP domain, ankyrin repeat and PH domain 1 [Source:HGNC Symbol;Acc:16925]
ENSSSCG00000014829	MRPL48	9	9021200	9056758	ENSG00000175581	MRPL48	mitochondrial ribosomal protein L48 [Source:HGNC Symbol;Acc:16653]
ENSSSCG00000014830	CHCHD8	9	9067975	9068229	ENSG00000181924	CHCHD8	coiled-coil-helix-coiled-coil-helix domain containing 8 [Source:HGNC Symbol;Acc:24604]
ENSSSCG00000014831	PAAF1	9	9070455	9123996	ENSG00000175575	PAAF1	proteasomal ATPase-associated factor 1 [Source:HGNC Symbol;Acc:25687]
ENSSSCG00000014832	DNAJB13	9	9131929	9144860	ENSG00000187726	DNAJB13	DnaJ (Hsp40) homolog, subfamily B, member 13 [Source:HGNC Symbol;Acc:30718]
ENSSSCG00000014833	UCP2	9	9147993	9155011	ENSG00000175567	UCP2	uncoupling protein 2 (mitochondrial, proton carrier) [Source:HGNC Symbol;Acc:12518]
ENSSSCG00000014834	UCP3	9	9166711	9179299	ENSG00000175564	UCP3	uncoupling protein 3 (mitochondrial, proton carrier) [Source:HGNC Symbol;Acc:12519]
ENSSSCG00000014835	C2CD3	9	9183639	9349502	ENSG00000168014	C2CD3	C2 calcium-dependent domain containing 3 [Source:HGNC Symbol;Acc:24564]
ENSSSCG00000021822	RNF169	9	10202416	10229451	ENSG00000166439	RNF169	ring finger protein 169 [Source:HGNC Symbol;Acc:26961]
ENSSSCG00000021702		9	10269414	10372349	ENSG00000166435	XRRA1	X-ray radiation resistance associated 1 [Source:HGNC Symbol;Acc:18868]
ENSSSCG00000014850	SPCS2	9	10372445	10397242	ENSG00000118363	SPCS2	signal peptidase complex subunit 2 homolog (S. cerevisiae) [Source:HGNC Symbol;Acc:28962]
ENSSSCG00000021638	NEU3	9	10406856	10425772	ENSG00000162139	NEU3	sialidase 3 (membrane sialidase) [Source:HGNC Symbol;Acc:7760]
ENSSSCG00000023029		9	10470334	10471212	ENSG00000171561	OR2AT4	olfactory receptor, family 2, subfamily AT, member 4 [Source:HGNC Symbol;Acc:19620]
ENSSSCG00000029466	OR2AT4	9	10480465	10481427	ENSG00000171561	OR2AT4	olfactory receptor, family 2, subfamily AT, member 4 [Source:HGNC Symbol;Acc:19620]
ENSSSCG00000025925		9	10515892	10516854	ENSG00000171561	OR2AT4	olfactory receptor, family 2, subfamily AT, member 4 [Source:HGNC Symbol;Acc:19620]
ENSSSCG00000014860	MAP6	9	10993370	11099236	ENSG00000171533	MAP6	microtubule-associated protein 6 [Source:HGNC Symbol;Acc:6868]
ENSSSCG00000014861	MOGAT2	9	11119062	11132962	ENSG00000166391	MOGAT2	monoacylglycerol O-acyltransferase 2 [Source:HGNC Symbol;Acc:23248]
ENSSSCG00000014876	MYO7A	9	12345556	12430927	ENSG00000137474	MYO7A	myosin VIIA [Source:HGNC Symbol;Acc:7606]
ENSSSCG00000028469		9	12457070	12458373	ENSG00000178795	GDPD4	glycerophosphodiester phosphodiesterase domain containing 4 [Source:HGNC Symbol;Acc:24849]
ENSSSCG00000022052		9	12598641	12665811	ENSG00000178795	GDPD4	glycerophosphodiester phosphodiesterase domain containing 4 [Source:HGNC Symbol;Acc:24849]
ENSSSCG00000014896		9	16491108	16491908	ENSG00000069849	ATP1B3	ATPase, Na+/K+ transporting, beta 3 polypeptide [Source:HGNC Symbol;Acc:806]
ENSSSCG00000014923	RAB38	9	23798576	23863119	ENSG00000123892	RAB38	RAB38, member RAS oncogene family [Source:HGNC Symbol;Acc:9776]
ENSSSCG00000014933	NAALAD2	9	25890416	25940449	ENSG00000077616	NAALAD2	N-acetylated alpha-linked acidic dipeptidase 2 [Source:HGNC Symbol;Acc:14526]
ENSSSCG00000030461	HEPHL1	9	30106487	30130078	ENSG00000181333	HEPHL1	hephaestin-like 1 [Source:HGNC Symbol;Acc:30477]
ENSSSCG00000014951	PANX1	9	30177624	30183092	ENSG00000110218	PANX1	pannexin 1 [Source:HGNC Symbol;Acc:8599]
ENSSSCG00000014972	CCDC82	9	32410090	32435117	ENSG00000149231	CCDC82	coiled-coil domain containing 82 [Source:HGNC Symbol;Acc:26282]
ENSSSCG00000015253	NTM	9	65219747	65420818	ENSG00000182667	NTM	neurotrimin [Source:HGNC Symbol;Acc:17941]
ENSSSCG00000015445	NRCAM	9	118730305	118785977	ENSG00000091129	NRCAM	neuronal cell adhesion molecule [Source:HGNC Symbol;Acc:7994]
ENSSSCG00000020963	EPDR1	9	119465473	119469537	ENSG00000086289	EPDR1	ependymin related protein 1 (zebrafish) [Source:HGNC Symbol;Acc:17572]
ENSSSCG00000029596		9	119542539	119595213	ENSG00000211689	TRGC1	T cell receptor gamma constant 1 [Source:HGNC Symbol;Acc:12275]
ENSSSCG00000029596		9	119542539	119595213	ENSG00000227191	TRGC2	T cell receptor gamma constant 2 [Source:HGNC Symbol;Acc:12276]
ENSSSCG00000024028	STARD3NL	9	119559912	119575517	ENSG00000010270	STARD3NL	STARD3 N-terminal like [Source:HGNC Symbol;Acc:19169]
ENSSSCG00000023584		9	119580426	119585606	ENSG00000211689	TRGC1	T cell receptor gamma constant 1 [Source:HGNC Symbol;Acc:12275]
ENSSSCG00000023584		9	119580426	119585606	ENSG00000227191	TRGC2	T cell receptor gamma constant 2 [Source:HGNC Symbol;Acc:12276]
ENSSSCG00000026913		9	119612221	119635131	ENSG00000211689	TRGC1	T cell receptor gamma constant 1 [Source:HGNC Symbol;Acc:12275]
ENSSSCG00000026913		9	119612221	119635131	ENSG00000227191	TRGC2	T cell receptor gamma constant 2 [Source:HGNC Symbol;Acc:12276]
ENSSSCG00000024764	TRGV11	9	119632780	119633522	ENSG00000211693	TRGV11	T cell receptor gamma variable 11 (non-functional) [Source:HGNC Symbol;Acc:12286]
ENSSSCG00000024136	AMPH	9	119651625	119751221	ENSG00000078053	AMPH	amphiphysin [Source:HGNC Symbol;Acc:471]
ENSSSCG00000015508	TNR	9	129116485	129195411	ENSG00000116147	TNR	tenascin R (restrictin, janusin) [Source:HGNC Symbol;Acc:11953]
ENSSSCG00000015620		9	147054501	147055250	ENSG00000151923	TIAL1	TIA1 cytotoxic granule-associated RNA binding protein-like 1 [Source:HGNC Symbol;Acc:11804]
ENSSSCG00000027207	GPATCH2	10	9647962	9812845	ENSG00000092978	GPATCH2	G patch domain containing 2 [Source:HGNC Symbol;Acc:25499]
ENSSSCG00000029778	SPATA17	10	9884693	9979952	ENSG00000162814	SPATA17	spermatogenesis associated 17 [Source:HGNC Symbol;Acc:25184]
ENSSSCG00000028881	CNIH3	10	15304507	15386849	ENSG00000143786	CNIH3	cornichon homolog 3 (Drosophila) [Source:HGNC Symbol;Acc:26802]
ENSSSCG00000010863	AHCTF1	10	17369650	17441349	ENSG00000153207	AHCTF1	AT hook containing transcription factor 1 [Source:HGNC Symbol;Acc:24618]
ENSSSCG00000020324	SNORD112	10	17464493	17464563	ENSG00000252495	SNORD112	Small nucleolar RNA SNORD112 [Source:RFAM;Acc:RF01169]
ENSSSCG00000010866	SCCPDH	10	17523961	17571929	ENSG00000143653	SCCPDH	saccharopine dehydrogenase (putative) [Source:HGNC Symbol;Acc:24275]
ENSSSCG00000010871	SDCCAG8	10	18607442	18681061	ENSG00000054282	SDCCAG8	serologically defined colon cancer antigen 8 [Source:HGNC Symbol;Acc:10671]
ENSSSCG00000010874	ADSS	10	19583685	19606684	ENSG00000035687	ADSS	adenylosuccinate synthase [Source:HGNC Symbol;Acc:292]
ENSSSCG00000030220		10	19853364	19865960	ENSG00000035687	ADSS	adenylosuccinate synthase [Source:HGNC Symbol;Acc:292]
ENSSSCG00000010877	HNRNPU	10	19918406	19928777	ENSG00000153187	HNRNPU	heterogeneous nuclear ribonucleoprotein U (scaffold attachment factor A) [Source:HGNC Symbol;Acc:5048]
ENSSSCG00000010879	KIF26B	10	20398643	20755968	ENSG00000162849	KIF26B	kinesin family member 26B [Source:HGNC Symbol;Acc:25484]
ENSSSCG00000030286		10	22256790	22267783	ENSG00000205629	LCMT1	leucine carboxyl methyltransferase 1 [Source:HGNC Symbol;Acc:17557]
ENSSSCG00000010923	LGR6	10	28757058	28850254	ENSG00000133067	LGR6	leucine-rich repeat containing G protein-coupled receptor 6 [Source:HGNC Symbol;Acc:19719]
ENSSSCG00000010924	UBE2T	10	28850285	28854883	ENSG00000077152	UBE2T	ubiquitin-conjugating enzyme E2T (putative) [Source:HGNC Symbol;Acc:25009]
ENSSSCG00000010925	PPP1R12B	10	28860829	28971691	ENSG00000077157	PPP1R12B	protein phosphatase 1, regulatory subunit 12B [Source:HGNC Symbol;Acc:7619]
ENSSSCG00000011025	ZEB1	10	46681553	46794724	ENSG00000148516	ZEB1	zinc finger E-box binding homeobox 1 [Source:HGNC Symbol;Acc:11642]
ENSSSCG00000011043	C1QL3	10	50066724	50073357	ENSG00000165985	C1QL3	complement component 1, q subcomponent-like 3 [Source:HGNC Symbol;Acc:19359]
ENSSSCG00000022953	PTER	10	50075975	50178234	ENSG00000165983	PTER	phosphotriesterase related [Source:HGNC Symbol;Acc:9590]
ENSSSCG00000011046	ITGA8	10	50828508	51000248	ENSG00000077943	ITGA8	integrin, alpha 8 [Source:HGNC Symbol;Acc:6144]
ENSSSCG00000011070	MPP7	10	52979467	53222919	ENSG00000150054	MPP7	membrane protein, palmitoylated 7 (MAGUK p55 subfamily member 7) [Source:HGNC Symbol;Acc:26542]
ENSSSCG00000011101	ITGB1	10	61450700	61502941	ENSG00000150093	ITGB1	integrin, beta 1 (fibronectin receptor, beta polypeptide, antigen CD29 includes MDF2, MSK12) [Source:HGNC Symbol;Acc:6153]
ENSSSCG00000011102	NRP1	10	61654577	61800630	ENSG00000099250	NRP1	neuropilin 1 [Source:HGNC Symbol;Acc:8004]
ENSSSCG00000011112	CDC123	10	65505120	65552394	ENSG00000151465	CDC123	cell division cycle 123 homolog (S. cerevisiae) [Source:HGNC Symbol;Acc:16827]
ENSSSCG00000011113	NUDT5	10	65552490	65574261	ENSG00000165609	NUDT5	nudix (nucleoside diphosphate linked moiety X)-type motif 5 [Source:HGNC Symbol;Acc:8052]
ENSSSCG00000011114	SEC61A2	10	65576670	65603936	ENSG00000065665	SEC61A2	Sec61 alpha 2 subunit (S. cerevisiae) [Source:HGNC Symbol;Acc:17702]
ENSSSCG00000011169	C9ORF21	10	76568591	76584978	ENSG00000158122	AAED1	AhpC/TSA antioxidant enzyme domain containing 1 [Source:HGNC Symbol;Acc:16881]
ENSSSCG00000012282	ZNF510	10	76594068	76595158	ENSG00000081386	ZNF510	zinc finger protein 510 [Source:HGNC Symbol;Acc:29161]
ENSSSCG00000011171	CTSL1	10	76997766	77003512	ENSG00000136943	CTSL2	cathepsin L2 [Source:HGNC Symbol;Acc:2538]
ENSSSCG00000009410	KIAA0226L	11	21427647	21445316	ENSG00000102445	KIAA0226L	KIAA0226-like [Source:HGNC Symbol;Acc:20420]
ENSSSCG00000009411	LRRC63	11	21488869	21533808	ENSG00000173988	LRRC63	leucine rich repeat containing 63 [Source:HGNC Symbol;Acc:34296]
ENSSSCG00000009412	LCP1	11	21569933	21685279	ENSG00000136167	LCP1	lymphocyte cytosolic protein 1 (L-plastin) [Source:HGNC Symbol;Acc:6528]
ENSSSCG00000009434	RGC32	11	26204988	26215014	ENSG00000102760	RGCC	regulator of cell cycle [Source:HGNC Symbol;Acc:20369]
ENSSSCG00000009435	NAA16	11	26247798	26312854	ENSG00000172766	NAA16	N(alpha)-acetyltransferase 16, NatA auxiliary subunit [Source:HGNC Symbol;Acc:26164]
ENSSSCG00000009440	ELF1	11	26327366	26385565	ENSG00000120690	ELF1	E74-like factor 1 (ets domain transcription factor) [Source:HGNC Symbol;Acc:3316]
ENSSSCG00000009441	SUGT1	11	26394101	26459094	ENSG00000165416	SUGT1	SGT1, suppressor of G2 allele of SKP1 (S. cerevisiae) [Source:HGNC Symbol;Acc:16987]
ENSSSCG00000009438	KBTBD6	11	26509223	26510653	ENSG00000165572	KBTBD6	kelch repeat and BTB (POZ) domain containing 6 [Source:HGNC Symbol;Acc:25340]
ENSSSCG00000009437	KBTBD7	11	26572065	26574107	ENSG00000120696	KBTBD7	kelch repeat and BTB (POZ) domain containing 7 [Source:HGNC Symbol;Acc:25266]
ENSSSCG00000009436	MTRF1	11	26578967	26610523	ENSG00000120662	MTRF1	mitochondrial translational release factor 1 [Source:HGNC Symbol;Acc:7469]
ENSSSCG00000009444	OLFM4	11	27026367	27052064	ENSG00000102837	OLFM4	olfactomedin 4 [Source:HGNC Symbol;Acc:17190]
ENSSSCG00000026996		11	70152454	70201530	ENSG00000125257	ABCC4	ATP-binding cassette, sub-family C (CFTR/MRP), member 4 [Source:HGNC Symbol;Acc:55]
ENSSSCG00000009495		11	70393979	70441047	ENSG00000125257	ABCC4	ATP-binding cassette, sub-family C (CFTR/MRP), member 4 [Source:HGNC Symbol;Acc:55]
ENSSSCG00000009498		11	70591415	70739460	ENSG00000125257	ABCC4	ATP-binding cassette, sub-family C (CFTR/MRP), member 4 [Source:HGNC Symbol;Acc:55]
ENSSSCG00000009496		11	70792529	70827852	ENSG00000125257	ABCC4	ATP-binding cassette, sub-family C (CFTR/MRP), member 4 [Source:HGNC Symbol;Acc:55]
ENSSSCG00000023532		11	74204336	74204563	ENSG00000223168	7SK	7SK RNA [Source:RFAM;Acc:RF00100]
ENSSSCG00000009542	TNFSF13B	11	83014605	83046597	ENSG00000102524	TNFSF13B	tumor necrosis factor (ligand) superfamily, member 13b [Source:HGNC Symbol;Acc:11929]
ENSSSCG00000009577		11	87413182	87426844	ENSG00000075673	ATP12A	ATPase, H+/K+ transporting, nongastric, alpha polypeptide [Source:HGNC Symbol;Acc:13816]
ENSSSCG00000029486		11	87458288	87467999	ENSG00000075673	ATP12A	ATPase, H+/K+ transporting, nongastric, alpha polypeptide [Source:HGNC Symbol;Acc:13816]
ENSSSCG00000022638		11	87522225	87551524	ENSG00000075673	ATP12A	ATPase, H+/K+ transporting, nongastric, alpha polypeptide [Source:HGNC Symbol;Acc:13816]
ENSSSCG00000017255	ABCA5	12	11441875	11488394	ENSG00000154265	ABCA5	ATP-binding cassette, sub-family A (ABC1), member 5 [Source:HGNC Symbol;Acc:35]
ENSSSCG00000027531		12	11570713	11598919	ENSG00000154258	ABCA9	ATP-binding cassette, sub-family A (ABC1), member 9 [Source:HGNC Symbol;Acc:39]
ENSSSCG00000017268	PRKCA	12	13502757	13602445	ENSG00000154229	PRKCA	protein kinase C, alpha [Source:HGNC Symbol;Acc:9393]
ENSSSCG00000017269	CACNG5	12	13690455	13696840	ENSG00000075429	CACNG5	calcium channel, voltage-dependent, gamma subunit 5 [Source:HGNC Symbol;Acc:1409]
ENSSSCG00000023102	CACNG4	12	13761250	13824567	ENSG00000075461	CACNG4	calcium channel, voltage-dependent, gamma subunit 4 [Source:HGNC Symbol;Acc:1408]
ENSSSCG00000024179	NAGS	12	19402214	19411777	ENSG00000161653	NAGS	N-acetylglutamate synthase [Source:HGNC Symbol;Acc:17996]
ENSSSCG00000017371	TMEM101	12	19402278	19405661	ENSG00000091947	TMEM101	transmembrane protein 101 [Source:HGNC Symbol;Acc:28653]
ENSSSCG00000025414	PYY	12	19442755	19444987	ENSG00000131096	PYY	peptide YY [Source:HGNC Symbol;Acc:9748]
ENSSSCG00000017368	PPY	12	19454379	19455137	ENSG00000108849	PPY	pancreatic polypeptide [Source:HGNC Symbol;Acc:9327]
ENSSSCG00000017367	MPP2	12	19498889	19506913	ENSG00000108852	MPP2	membrane protein, palmitoylated 2 (MAGUK p55 subfamily member 2) [Source:HGNC Symbol;Acc:7220]
ENSSSCG00000023014	CD300LG	12	19510100	19518406	ENSG00000161649	CD300LG	CD300 molecule-like family member g [Source:HGNC Symbol;Acc:30455]
ENSSSCG00000017372	MPP3	12	19531128	19556249	ENSG00000161647	MPP3	membrane protein, palmitoylated 3 (MAGUK p55 subfamily member 3) [Source:HGNC Symbol;Acc:7221]
ENSSSCG00000017373	C17ORF105	12	19566979	19567510	ENSG00000231256	C17orf105	chromosome 17 open reading frame 105 [Source:HGNC Symbol;Acc:37241]
ENSSSCG00000020744	DUSP3	12	19569932	19583393	ENSG00000108861	DUSP3	dual specificity phosphatase 3 [Source:HGNC Symbol;Acc:3069]
ENSSSCG00000017375	SOST	12	19588915	19592503	ENSG00000167941	SOST	sclerostin [Source:HGNC Symbol;Acc:13771]
ENSSSCG00000023128		12	25163100	25209807	ENSG00000159217	IGF2BP1	insulin-like growth factor 2 mRNA binding protein 1 [Source:HGNC Symbol;Acc:28866]
ENSSSCG00000030269	B4GALNT2	12	25313095	25352176	ENSG00000167080	B4GALNT2	beta-1,4-N-acetyl-galactosaminyl transferase 2 [Source:HGNC Symbol;Acc:24136]
ENSSSCG00000027677	ABI3	12	25368698	25383610	ENSG00000108798	ABI3	ABI family, member 3 [Source:HGNC Symbol;Acc:29859]
ENSSSCG00000026701	PHOSPHO1	12	25384751	25385629	ENSG00000173868	PHOSPHO1	phosphatase, orphan 1 [Source:HGNC Symbol;Acc:16815]
ENSSSCG00000028019	LRRC59	12	26587660	26603718	ENSG00000108829	LRRC59	leucine rich repeat containing 59 [Source:HGNC Symbol;Acc:28817]
ENSSSCG00000017571	EME1	12	26603999	26609874	ENSG00000154920	EME1	essential meiotic endonuclease 1 homolog 1 (S. pombe) [Source:HGNC Symbol;Acc:24965]
ENSSSCG00000022703	MRPL27	12	26611719	26618041	ENSG00000108826	MRPL27	mitochondrial ribosomal protein L27 [Source:HGNC Symbol;Acc:14483]
ENSSSCG00000017573	XYLT2	12	26624835	26633001	ENSG00000015532	XYLT2	xylosyltransferase II [Source:HGNC Symbol;Acc:15517]
ENSSSCG00000017575		12	26727930	26732792	ENSG00000187456	RDM1	RAD52 motif 1 [Source:HGNC Symbol;Acc:19950]
ENSSSCG00000017574		12	26741580	26746440	ENSG00000187456	RDM1	RAD52 motif 1 [Source:HGNC Symbol;Acc:19950]
ENSSSCG00000023783	MRPL27	12	26754967	26761165	ENSG00000108826	MRPL27	mitochondrial ribosomal protein L27 [Source:HGNC Symbol;Acc:14483]
ENSSSCG00000017570		12	26771409	26783066	ENSG00000108829	LRRC59	leucine rich repeat containing 59 [Source:HGNC Symbol;Acc:28817]
ENSSSCG00000017562	CACNA1G	12	26991573	27052564	ENSG00000006283	CACNA1G	calcium channel, voltage-dependent, T type, alpha 1G subunit [Source:HGNC Symbol;Acc:1394]
ENSSSCG00000017561	ABCC3	12	27060902	27116379	ENSG00000108846	ABCC3	ATP-binding cassette, sub-family C (CFTR/MRP), member 3 [Source:HGNC Symbol;Acc:54]
ENSSSCG00000017560	ANKRD40	12	27120716	27136155	ENSG00000154945	ANKRD40	ankyrin repeat domain 40 [Source:HGNC Symbol;Acc:28233]
ENSSSCG00000017555	LUC7L3	12	27142942	27170104	ENSG00000108848	LUC7L3	LUC7-like 3 (S. cerevisiae) [Source:HGNC Symbol;Acc:24309]
ENSSSCG00000017617	SCPEP1	12	33995010	34027375	ENSG00000121064	SCPEP1	serine carboxypeptidase 1 [Source:HGNC Symbol;Acc:29507]
ENSSSCG00000017613	COIL	12	34038447	34060501	ENSG00000121058	COIL	coilin [Source:HGNC Symbol;Acc:2184]
ENSSSCG00000017614	TRIM25	12	34081009	34087929	ENSG00000121060	TRIM25	tripartite motif containing 25 [Source:HGNC Symbol;Acc:12932]
ENSSSCG00000017615	DGKE	12	34090057	34117201	ENSG00000153933	DGKE	diacylglycerol kinase, epsilon 64kDa [Source:HGNC Symbol;Acc:2852]
ENSSSCG00000018147	MIR365-2	12	45152792	45152871	ENSG00000199187	MIR365B	microRNA 365b [Source:HGNC Symbol;Acc:33693]
ENSSSCG00000018831	snoU13	12	45183567	45183670	ENSG00000238687	snoU13	Small nucleolar RNA U13 [Source:RFAM;Acc:RF01210]
ENSSSCG00000017747	RAB11FIP4	12	45193862	45303181	ENSG00000131242	RAB11FIP4	RAB11 family interacting protein 4 (class II) [Source:HGNC Symbol;Acc:30267]
ENSSSCG00000017804	ABR	12	48950852	49020532	ENSG00000159842	ABR	active BCR-related [Source:HGNC Symbol;Acc:81]
ENSSSCG00000027193		12	51037139	51038973	ENSG00000172146	OR1A1	olfactory receptor, family 1, subfamily A, member 1 [Source:HGNC Symbol;Acc:8179]
ENSSSCG00000027193		12	51037139	51038973	ENSG00000172150	OR1A2	olfactory receptor, family 1, subfamily A, member 2 [Source:HGNC Symbol;Acc:8180]
ENSSSCG00000024173		12	51050704	51051633	ENSG00000172146	OR1A1	olfactory receptor, family 1, subfamily A, member 1 [Source:HGNC Symbol;Acc:8179]
ENSSSCG00000024173		12	51050704	51051633	ENSG00000172150	OR1A2	olfactory receptor, family 1, subfamily A, member 2 [Source:HGNC Symbol;Acc:8180]
ENSSSCG00000023490		12	51068321	51069250	ENSG00000172146	OR1A1	olfactory receptor, family 1, subfamily A, member 1 [Source:HGNC Symbol;Acc:8179]
ENSSSCG00000023490		12	51068321	51069250	ENSG00000172150	OR1A2	olfactory receptor, family 1, subfamily A, member 2 [Source:HGNC Symbol;Acc:8180]
ENSSSCG00000027631		12	51103565	51104494	ENSG00000172146	OR1A1	olfactory receptor, family 1, subfamily A, member 1 [Source:HGNC Symbol;Acc:8179]
ENSSSCG00000027631		12	51103565	51104494	ENSG00000172150	OR1A2	olfactory receptor, family 1, subfamily A, member 2 [Source:HGNC Symbol;Acc:8180]
[truncated: 319 more rows]

## Sheet: Lowest  combined test
Ensembl Gene ID S.scrofa	Associated Gene Name S. scrofa	Chromosome Name	Gene Start (bp)	Gene End (bp)	Ensembl Gene ID H. sapiens	Associated Gene Name H. sapiens	Description
[truncated: 227 more rows]

[truncated: 3 more sheets: HKA excess diff. AUTOSOMES+PAR, HKA excess polym. AUTOSOMES+PAR, HKA excess. polym. NPAR]
